# Supplementary material for: Geographic variation in spatial accessibility of U.S. healthcare providers
Source: PLoS One. 2019 Apr 9;14(4):e0215016. doi: 10.1371/journal.pone.0215016 (PMC6456202; doi:10.1371/journal.pone.0215016)
Supplement: S1 File — (CSV) [file pone.0215016.s006.csv]

ZCTA5CE10	CNTYGEOID10	region	tot_pcp_ra	fm_ratio	im_ratio	np_ratio	medspec_ra	chiro_rati
4757	23003	Northeast	1.852259464	0.565952688	1.095203023	1.138988255	2.776706944	0.076300931
4758	23003	Northeast	0.210703751	0.210703751	0.45998527	0.076799017	1.254027914	0.032046391
4760	23003	Northeast	0.328016533	0.208256054	0.239520958	0.201714266	0.279441118	0.079840319
4975	23025	Northeast	2.052605777	1.377501852	0.56096986	0.930999155	1.968392876	0.241845622
4976	23025	Northeast	1.052035332	0.562983814	0.633356791	0.196933895	1.172827985	0.099312494
4426	23021	Northeast	0.327546675	0.602192495	0.237124907	0.60928934	1.023541453	0.317372498
4427	23019	Northeast	0.093606665	0.537327973	0.46893849	0.961855936	1.114402704	0.164423507
4428	23019	Northeast	0.106950442	0.520827793	0.655915755	0.98485945	1.955600782	0.030313594
4429	23009	Northeast	0.678088245	0.330762856	0.468436192	0.503237168	0.554150084	0.058225115
4430	23019	Northeast	1.166659658	0.698595593	0.304738687	0.698595593	0.609477373	0.152369343
4431	23009	Northeast	0.199820162	0.399640324	0.099910081	0.099910081	1.431596165	0.472030246
4434	23019	Northeast	0.331630961	0.265304769	0.066326192	0.132652384	0.615481919	0.066326192
4435	23019	Northeast	0.093606665	0.402689191	0.174424073	0.396334627	0.448359857	0.245128257
4438	23027	Northeast	0.687141993	0.691180398	0.397392417	0.171471047	0.809049114	0.253840488
4441	23021	Northeast	1.115200178	0.371733393	0.010469077	0.006384337	1.115200178	0.009521175
4442	23021	Northeast	1.115200178	0.371733393	0.007113747	0.006384337	1.115200178	0.009521175
4443	23021	Northeast	0.327546675	1.027814968	0.237124907	0.822100576	1.023541453	0.127942682
4444	23019	Northeast	1.147413245	0.720665008	0.530484071	1.026168973	1.142013742	0.053288362
4448	23019	Northeast	0.262054507	0.779239482	0.07061197	0.275399651	0.194287744	0.052230691
4761	23003	Northeast	0.570287995	0.285143998	0.570287995	0.380191997	0.665335995	0.190095998
4763	23003	Northeast	0.117946504	0.117946504	0.373861633	0.242793878	0.279441118	0.079840319
4765	23019	Northeast	0.31985875	0.31985875	0.31985875	0.101973429	0.01996008	0.00570288
4766	23003	Northeast	0.454556844	0.225007137	0.316774227	0.215347398	0.677275424	0.005982927
4768	23003	Northeast	0.008251007	0.008251007	0.093721545	0.065307813	0.167962833	0.008704768
4769	23003	Northeast	1.898689031	0.617056531	1.095203023	1.215787272	2.827810787	0.076300931
4978	23025	Northeast	0.344151295	0.12179405	0.155617803	0.048732463	0.048658249	0.024329124
4979	23025	Northeast	0.357731978	0.194024059	0.391446572	0.163707919	0.492587754	0.088460035
4449	23019	Northeast	0.930862517	0.405214023	0.570662334	0.917892788	1.854243739	0.09692694
4450	23019	Northeast	0.303881789	0.015721787	0.251548596	0.313468865	0.132421561	0.017937541
4451	23019	Northeast	0.033775254	0.043061365	0.023781635	0.012288339	0.005043712	0.00457108
4453	23019	Northeast	0.110062893	0.085192698	0.0537564	0.085192698	0.177448594	0.017281873
4454	23029	Northeast	0.015089253	0.012084609	0.004688159	0.018752637	0.030837246	0.005457522
4455	23019	Northeast	0.459187458	0.547347596	0.07061197	0.07061197	0.194287744	0.008301844
4456	23019	Northeast	0.093606665	0.529991369	0.683772755	0.937210547	1.955600782	0.097007798
4457	23019	Northeast	1.093303471	1.303208561	0.168123739	0.168123739	0.462589866	0.008301844
4459	23003	Northeast	0.501218645	0.241487563	0.07061197	0.241487563	0.194287744	0.00457108
4460	23019	Northeast	0.100074255	0.241487563	0.198602219	0.241487563	0.45026824	0.063995124
4461	23019	Northeast	0.332021167	0.308044509	0.576523753	0.418414255	0.043196544	0.124358788
4462	23021	Northeast	1.066585403	0.45710803	0.304738687	0.45710803	0.609477373	0.152369343
4463	23021	Northeast	0.247632497	0.202839757	0.099592461	0.202839757	0.42988741	0.133296449
4464	23021	Northeast	0.605953679	0.587810312	0.099592461	0.345282242	0.898271485	0.133296449
4772	23003	Northeast	0.562852659	0.243352377	0.561497326	0.485349421	0.561497326	0.184714169
4773	23003	Northeast	0.194212468	0.388424937	0.561497326	0.582637405	0.401069519	0.094893809
4776	23003	Northeast	0.185148841	0.185148841	0.134340675	0.203398205	0.052122097	0.01027396
4777	23019	Northeast	0.185148841	0.185148841	0.134340675	0.203398205	0.052122097	0.01027396
4779	23003	Northeast	0.081021137	0.026578092	0.07161257	0.032416567	0.08619474	0.010109639
4780	23003	Northeast	0.117946504	0.117946504	0.373861633	0.117946504	0.279441118	0.079840319
4781	23003	Northeast	1.420946465	0.466019039	1.336898396	0.572956455	1.336898396	0.089820359
4783	23003	Northeast	0.653012499	0.291879382	0.441078658	0.213190229	0.645229033	0.051714585
4785	23003	Northeast	0.597061977	0.238824791	0.358237186	0.119412395	0.552855407	0.123129964
4981	23027	Northeast	0.199820162	0.472457625	0.099910081	0.099910081	0.064259093	0.348597866
4982	23007	Northeast	0.012400486	0.011944863	-9999	0.063947575	0.004650081	0.002325041
4983	23007	Northeast	0.238435861	0.238435861	0.149193139	0.289479118	0.491367251	0.161763201
4984	23007	Northeast	1.042287472	0.507459657	0.35522176	0.536979863	1.169922026	0.385150478
4985	23025	Northeast	0.062177901	0.034962659	-9999	0.004911238	0.033456005	0.002653801
4986	23027	Northeast	0.236966825	0.360576219	0.355430183	0.167318839	0.809049114	0.165316581
4987	23027	Northeast	0.546196596	0.123609394	0.063961187	0.132710019	0.131842052	0.165316581
4468	23019	Northeast	0.479749508	0.428913152	0.013429849	0.472133652	0.244644282	0.136365752
4469	23019	Northeast	0.479749508	0.428913152	0.013429849	0.5491278	0.32163843	0.167163411
4786	23003	Northeast	0.046429566	0.429273099	0.084416681	0.084416681	0.168833361	0.032046391
4988	23027	Northeast	0.471785505	0.477789348	0.085633145	0.14539096	0.107181668	0.165316581
4989	23011	Northeast	0.461273362	0.134616679	0.214476117	0.194303743	0.252748448	0.10942081
4992	23007	Northeast	1.258395661	0.614824914	0.35522176	0.536979863	1.169922026	0.385150478
4471	23003	Northeast	0.450770499	0.119760479	0.239520958	0.159680639	0.279441118	0.079840319
4472	23009	Northeast	0.347030525	0.546850687	0.099910081	0.099910081	1.464446403	0.502613513
4473	23019	Northeast	1.940898242	0.855214834	1.344802346	1.809581045	4.185184419	0.195691464
4474	23019	Northeast	1.248000466	0.61445804	1.099714671	0.864308579	3.397218038	0.103902591
4475	23019	Northeast	0.262054507	0.649612022	0.07061197	0.155832326	0.194287744	0.034088142
4476	23009	Northeast	0.147210364	0.147210364	0.111372249	0.25967355	0.763510164	0.240458015
4479	23021	Northeast	0.663079614	0.867675549	0.221026538	0.768084472	0.42988741	0.133296449
4481	23021	Northeast	0.327546675	0.805032252	0.237124907	0.695850027	1.023541453	0.317372498
4485	23021	Northeast	1.115200178	0.371733393	0.007113747	0.089380719	1.115200178	0.009521175
4488	23019	Northeast	0.700643045	0.378959948	0.344987017	0.604382952	0.395769161	0.082928968
4489	23019	Northeast	2.087163223	0.950839533	1.358719843	1.980449095	4.305230379	0.212840887
4490	23029	Northeast	0.022485703	0.00739645	0.009731871	0.023796349	0.00739645	0.005457522
4491	23029	Northeast	0.024465571	0.004688159	0.004688159	0.018752637	0.023440796	0.005457522
4492	23029	Northeast	0.103550296	0.103550296	0.004688159	0.018752637	0.103550296	0.005457522
4493	23019	Northeast	0.514739283	0.126342388	0.07061197	0.07061197	0.126342388	0.006923353
4495	23019	Northeast	0.501218645	0.648772372	0.07061197	0.172036747	0.194287744	0.00457108
4496	23027	Northeast	1.228125075	0.074669215	0.725734989	0.044801529	1.955600782	0.243418902
4497	23003	Northeast	0.211249541	0.021353412	0.01710864	0.022395808	0.01996008	0.00570288
4530	23023	Northeast	2.07812305	0.632324632	1.600673438	0.707245935	2.257285156	0.21938416
4535	23015	Northeast	0.369300144	0.43606919	0.586670739	0.379647166	0.189370912	0.154990701
4537	23015	Northeast	0.61324959	0.340402402	0.21649124	0.680018636	0.169808117	0.169808117
4538	23015	Northeast	0.479711498	0.140095265	0.21649124	0.479711498	0.169808117	0.169808117
4787	23003	Northeast	1.938414703	0.697051281	1.032928767	1.09123876	2.776706944	0.076300931
4841	23013	Northeast	1.99246997	0.912869673	1.095350238	0.924103813	3.394715126	0.379489369
4843	23013	Northeast	2.008284887	0.984143784	1.217584684	0.742516742	3.205341193	0.375595938
4847	23013	Northeast	0.067939398	0.144218362	0.067939398	0.045945325	0.067939398	0.307434461
4848	23027	Northeast	0.098156764	0.049209139	0.061915411	0.030182086	1.216471018	0.049209139
4849	23027	Northeast	1.374194693	0.117164616	0.866815751	0.422549202	0.234329233	0.117164616
4539	23015	Northeast	1.305295593	0.662947541	0.515455334	0.070047632	1.171428677	0.140095265
4541	23015	Northeast	0.693121686	0.394355996	0.245470747	0.116358528	0.492000044	0.087819519
4543	23015	Northeast	1.650289728	0.938942849	0.584454161	0.277044113	1.171428677	0.209094092
4544	23015	Northeast	0.479711498	0.140095265	0.21649124	0.479711498	0.169808117	0.169808117
4547	23013	Northeast	0.213633576	0.167229206	0.028979507	0.163205092	0.17795533	0.079823887
4548	23023	Northeast	0.022728822	0.022728822	0.672282844	0.456495103	0.084652161	0.041282226
4551	23015	Northeast	1.2824682	0.571121321	0.584454161	0.277044113	1.060563932	0.209094092
4553	23015	Northeast	1.438833685	0.863254678	0.515455334	0.27035477	1.171428677	0.295085965
4554	23015	Northeast	0.604310148	0.362566965	0.21649124	0.113549003	0.492000044	0.058840011
4555	23015	Northeast	1.650289728	0.938942849	0.584454161	0.277044113	1.171428677	0.209094092
4556	23015	Northeast	1.668598964	1.093019957	0.515455334	0.589790063	1.261098691	0.295085965
4558	23015	Northeast	0.78686909	0.5161464	0.245470747	0.275810337	0.52966145	0.152915613
4562	23023	Northeast	0.872811681	0.265576345	0.672282844	0.297043293	0.022138097	0.092141347
4563	23013	Northeast	0.103128213	0.045890505	0.517561155	0.393656257	1.4543149	0.106959176
4854	23013	Northeast	0.106419529	0.045890505	0.511385567	0.181587071	0.517283551	0.121058047
4855	23013	Northeast	0.044696202	0.019274012	0.040635687	0.07626657	0.17795533	0.05084438
4856	23013	Northeast	2.193991017	0.934918565	1.285524082	0.924103813	3.462654524	0.379489369
4858	23013	Northeast	0.106419529	0.045890505	0.568899622	0.181587071	0.517283551	0.121058047
4564	23015	Northeast	1.159203555	0.516855503	0.515455334	0.070047632	1.171428677	0.140095265
4859	23013	Northeast	0.045890505	0.045890505	0.489026607	0.393656257	1.425780353	0.159385535
4860	23013	Northeast	0.045890505	0.045890505	0.4600471	0.306717735	1.425780353	0.077979669
4861	23013	Northeast	1.532845035	0.396007029	1.095350238	0.619727166	3.200891635	0.121058047
4862	23013	Northeast	0.067939398	0.103478527	0.067939398	0.531688792	0.067939398	0.258225322
4864	23013	Northeast	0.516061747	0.466104175	0.136938225	0.252941806	0.067939398	0.068998827
4901	23011	Northeast	2.089177343	1.289341753	0.685701524	0.957819592	1.968392876	0.241845622
4910	23011	Northeast	0.471785505	0.477789348	0.28799464	0.458910897	0.826725008	0.221293751
4911	23025	Northeast	0.337065112	0.194024059	0.143041053	0.143041053	0.557688893	0.176516171
4912	23025	Northeast	0.652179512	0.317943307	0.326087094	0.211546804	0.492587754	0.088460035
4568	23015	Northeast	0.548224149	0.278437967	0.21649124	0.029420006	0.492000044	0.058840011
4571	23015	Northeast	0.479711498	0.140095265	0.21649124	0.479711498	0.169808117	0.169808117
4572	23015	Northeast	0.557262591	0.431026056	0.068998827	0.206996481	0.099700897	0.068998827
4573	23015	Northeast	1.305295593	0.662947541	0.515455334	0.070047632	1.171428677	0.140095265
4915	23027	Northeast	1.185309617	0.920435491	0.846262341	0.263552787	1.926307413	0.38746309
4917	23011	Northeast	0.388330173	0.206562906	0.56111751	0.265168153	1.004105018	0.219298246
4574	23013	Northeast	0.067939398	0.281591786	0.067939398	0.41250962	0.067939398	0.039786424
4575	23015	Northeast	0.479711498	0.140095265	0.21649124	0.479711498	0.169808117	0.169808117
4576	23015	Northeast	0.479711498	0.140095265	0.017533625	0.479711498	0.169808117	0.169808117
4578	23015	Northeast	0.594378524	0.731195202	0.210142897	0.449694799	0.601532413	0.336368191
4579	23023	Northeast	0.91716527	0.384700215	0.719942405	0.379647166	0.340448754	0.225540077
4605	23009	Northeast	1.641070253	0.68168991	0.762465345	0.424898257	1.590680956	0.245268295
4606	23029	Northeast	0.323177967	0.308984232	-9999	0.45848341	0.149499178	0.149877385
4607	23009	Northeast	1.023090927	1.028377925	0.291149572	0.610749186	0.643618038	0.188482769
4609	23009	Northeast	1.457725948	0.911078717	1.093294461	0.182215743	2.004373178	0.382043935
4611	23029	Northeast	0.159485055	0.159485055	-9999	0.159485055	0.062789655	0.010705527
4612	23009		1.153149059	1.153149059	0.053595232	0.240673887	0.101618937	0.018819367
4613	23009	Northeast	1.023090927	1.028377925	0.02287396	0.610749186	0.052205404	0.085470085
4614	23009	Northeast	1.422769154	1.138782005	0.16526194	0.518360275	1.817881342	0.572519084
4616	23009	Northeast	0.597563045	0.478288442	0.069410015	0.217711316	0.763510164	0.240458015
4617	23009	Northeast	0.85025007	1.138782005	0.16526194	0.32752058	1.817881342	0.240458015
4918	23011	Northeast	0.063516243	0.029367903	0.725598254	0.058462438	1.891805331	0.219298246
4920	23025	Northeast	0.163707919	0.081490105	0.060077242	0.163707919	0.03518484	0.037153215
4921	23027	Northeast	0.236966825	0.236966825	0.355430183	0.110692171	0.809049114	0.232167462
4922	23027	Northeast	0.088160099	0.211769493	0.290145361	0.545794244	0.896042248	0.165316581
4923	23025	Northeast	0.417778441	0.637059512	0.174424073	0.106123315	0.376151484	0.165567735
4924	23025	Northeast	1.640879361	0.962536169	0.6910151	0.126560918	0.046860356	0.046860356
4619	23029	Northeast	0.312543951	0.156271976	0.156271976	0.625087903	0.781359879	0.181917409
4622	23029	Northeast	0.163692912	0.149499178	0.020796398	0.298998356	0.149499178	0.203500204
4623	23029	Northeast	0.163692912	0.149499178	0.020796398	0.298998356	0.149499178	0.149877385
4624	23009	Northeast	0.814332248	0.814332248	0.02287396	0.610749186	0.052205404	0.085470085
4626	23029	Northeast	0.126885358	0.253022941	0.007502964	0.064407299	0.378284182	0.064407299
4627	23009	Northeast	0.087046632	0.03416346	0.004957858	0.068148629	0.05453644	0.017175573
4628	23029	Northeast	0.148757282	0.148757282	0.105041491	0.378883095	0.210082983	0.010058044
4629	23009	Northeast	1.068304904	0.991571641	0.16526194	0.518360275	1.817881342	0.572519084
4630	23029	Northeast	0.153350713	0.453678292	0.012191123	0.153350713	0.900676624	0.153350713
4631	23029	Northeast	0.250098789	0.021208029	0.250098789	0.500197578	0.500197578	0.005457522
4634	23009	Northeast	1.142586304	0.628329306	0.320235445	0.434971926	0.668086001	0.103012684
4925	23025	Northeast	0.068757326	0.040783381	0.004291232	0.068757326	0.039084195	0.004227365
4926	23011	Northeast	1.436362243	0.917761621	0.363152894	0.590402105	0.780340507	0.243247251
4927	23011	Northeast	0.44043639	0.46331602	0.853635034	0.172320179	0.02287963	0.330101977
4928	23019	Northeast	0.667163899	0.488993394	0.178170505	0.462464325	0.561729462	0.066326192
4929	23025	Northeast	0.503555658	0.351267117	0.152288541	0.315976236	0.313909647	0.179512383
4930	23019	Northeast	0.335532938	0.223688625	0.111844313	0.329811941	0.42988741	0.245128257
4932	23019	Northeast	1.148393945	0.823804382	0.471586026	0.847159702	0.922750265	0.180144294
4937	23025	Northeast	2.079426214	1.377501852	0.587790297	0.957819592	1.968392876	0.241845622
4637	23029	Northeast	0.00739645	0.00739645	0.004688159	0.018752637	0.00739645	0.005457522
4640	23009	Northeast	1.836859257	0.68168991	0.693213267	0.424898257	1.382924723	0.245268295
4642	23009	Northeast	0.148874985	0.061828353	0.004957858	0.068148629	0.05453644	0.017175573
4643	23029	Northeast	0.163692912	0.149499178	0.02287396	0.298998356	0.149499178	0.203500204
4644	23009	Northeast	1.457725948	1.416624555	1.093294461	0.182215743	2.004373178	0.382043935
4648	23029	Northeast	0.403100963	0.696237027	-9999	0.452349069	1.050175802	0.153350713
4649	23029		0.159485055	0.159485055	-9999	0.159485055	0.127196954	0.064407299
4650	23009	Northeast	0.207253886	0.478288442	0.069410015	0.217711316	0.763510164	0.240458015
4652	23029	Northeast	0.952567341	0.550662312	0.007502964	0.40190503	0.042026226	0.004600521
4653	23009		1.153149059	1.153149059	0.053595232	0.240673887	0.107851624	0.018819367
4654	23029	Northeast	0.403100963	0.703428541	0.007502964	0.153350713	0.900676624	0.153350713
4655	23029	Northeast	0.153350713	0.453678292	0.007502964	0.153350713	0.900676624	0.153350713
4657	23029	Northeast	0.234818755	0.169184526	0.06563423	0.262536919	0.431721445	0.076405312
4658	23029	Northeast	0.163692912	0.149499178	0.020796398	0.298998356	0.149499178	0.203500204
4660	23009	Northeast	1.153149059	1.153149059	0.624592272	0.240673887	0.894553029	0.188026552
4662	23009	Northeast	1.124135602	1.079304918	0.459183673	0.177613645	0.869404834	0.188026552
4664	23009	Northeast	1.079373329	0.814332248	0.320235445	0.610749186	0.668086001	0.188482769
4666	23029	Northeast	0.402338305	0.231662584	0.170675721	0.472619902	0.641804428	0.076405312
4667	23029	Northeast	0.250098789	0.128112288	0.250098789	0.500197578	0.500197578	0.005457522
4668	23029	Northeast	0.246548323	0.246548323	0.06563423	0.262536919	0.246548323	0.076405312
4669	23009		1.023090927	0.814332248	0.02287396	0.610749186	0.052205404	0.085470085
4938	23007	Northeast	1.042287472	0.507459657	0.35522176	0.536979863	1.169922026	0.385150478
4939	23019	Northeast	0.429139603	0.223688625	0.111844313	0.329811941	0.42988741	0.16115345
4940	23007	Northeast	1.149652729	0.614824914	0.35522176	0.536979863	1.169922026	0.385150478
4941	23027	Northeast	0.297675978	0.458736019	0.068800185	0.134825401	0.156819614	0.15010016
4671	23029	Northeast	0.236309951	0.06563423	0.170675721	0.472619902	0.538254132	0.076405312
4673	23009	Northeast	0.207253886	0.478288442	0.069410015	0.16225864	0.763510164	0.240458015
4674	23009		0.431127398	0.431127398	0.459183673	0.177613645	0.869404834	0.160458453
4675	23009	Northeast	1.457725948	1.416624555	1.093294461	0.182215743	2.004373178	0.160458453
4676	23009	Northeast	1.275558791	0.991571641	0.16526194	0.518360275	1.817881342	0.572519084
4677	23009	Northeast	1.079373329	0.814332248	0.320235445	0.610749186	0.668086001	0.188482769
4679	23009	Northeast	1.153149059	1.153149059	0.459183673	0.240673887	0.869404834	0.188026552
4680	23029	Northeast	0.814332248	0.814332248	0.02287396	0.610749186	0.062789655	0.203500204
4681	23009	Northeast	0.087046632	0.03416346	0.004957858	0.015550808	0.05453644	0.017175573
4683	23009		0.087046632	0.03416346	0.004957858	0.015550808	0.05453644	0.017175573
4684	23009	Northeast	1.856076831	1.41070822	0.533897288	0.8776202	3.342923965	0.752149046
4686	23029	Northeast	0.028865797	0.033187465	0.004688159	0.023353158	0.128814599	0.140812611
4691	23029	Northeast	0.148757282	0.44908486	0.007502964	0.233207412	0.287273772	0.064407299
4693	23009	Northeast	1.023090927	1.028377925	0.02287396	0.610749186	0.052205404	0.085470085
4694	23029	Northeast	0.246548323	0.246548323	0.06563423	0.262536919	0.246548323	0.181917409
4730	23003	Northeast	0.570287995	0.285143998	0.570287995	0.480272061	0.665335995	0.190095998
4942	23021	Northeast	0.140923834	0.272710661	0.046974611	0.227901734	0.01968135	0.162839269
4943	23025	Northeast	0.803237555	0.514961855	0.376945651	0.126560918	0.624429805	0.313126209
4944	23025	Northeast	1.367816615	0.968458385	0.633356791	0.242693155	1.195707615	0.129469309
4947	23007	Northeast	0.100143062	0.100143062	0.014947884	0.152256131	0.035097661	0.011554514
4949	23027	Northeast	0.526364586	0.47426819	0.383964731	0.134825401	0.837583661	0.112374881
4950	23025	Northeast	0.143041053	0.317943307	0.143041053	0.143041053	0.046860356	0.099312494
4951	23027	Northeast	0.236966825	0.236966825	0.355430183	0.171471047	0.809049114	0.178118789
4952	23027	Northeast	1.185309617	0.84761819	0.846262341	0.398378188	1.926307413	0.241828488
4953	23019	Northeast	0.503555658	0.351267117	0.152288541	0.315976236	0.171924697	0.066326192
4732	23021	Northeast	0.065211678	0.026762703	0.035388591	0.039006119	0.089899324	0.002289028
4733	23003	Northeast	0.185148841	0.426636405	0.134340675	0.241487563	0.052122097	0.00457108
4734	23003	Northeast	0.210703751	0.210703751	0.45998527	0.598441651	1.254027914	0.032046391
4735	23003	Northeast	0.210703751	0.210703751	0.239520958	0.233969853	0.30862197	0.11188671
4736	23003	Northeast	0.957729688	0.456126119	0.691950095	0.388183388	1.536259602	0.083760976
4739	23003	Northeast	0.275033554	0.275033554	0.561497326	0.240641711	0.561497326	0.089820359
4955	23007	Northeast	0.233119159	0.818035154	0.155617803	0.232504069	0.155002713	0.451802314
4956	23007	Northeast	0.315937217	0.238435861	0.209270381	0.232504069	0.155002713	0.232504069
4957	23025	Northeast	1.207653134	0.562983814	0.788974594	0.070372977	1.172827985	0.099312494
4958	23025	Northeast	0.194024059	0.194024059	0.125436719	0.192782143	0.04052131	0.059183112
4961	23025	Northeast	0.241710408	0.181633166	0.060077242	0.152256131	0.0702825	0.01718769
4962	23011	Northeast	1.682179064	0.835060505	0.685701524	0.92052362	1.945513246	0.300443002
4963	23011	Northeast	1.698115571	1.023011645	0.56096986	0.749828794	1.908002756	0.121103626
4964	23007	Northeast	0.173606805	0.167228075	0.008943655	0.167228075	0.014906092	0.005962437
4965	23025	Northeast	0.503555658	0.351267117	0.152288541	0.442537154	0.313909647	0.379452401
4966	23007	Northeast	0.238435861	0.238435861	0.010656653	0.328827359	0.065101139	0.161763201
4967	23025	Northeast	0.503555658	0.351267117	0.152288541	0.442537154	0.313909647	0.379452401
4969	23019	Northeast	0.503555658	0.351267117	0.152288541	0.218614733	0.171924697	0.066326192
4740	23003	Northeast	1.878180996	0.697051281	0.97269506	1.119611443	2.849246109	0.032046391
4742	23003	Northeast	0.184782218	0.517768674	0.122507963	0.514323435	0.26930751	0.032046391
4743	23003	Northeast	1.145912911	0.190985485	1.336898396	0.572956455	1.336898396	0.213857998
4745	23003	Northeast	0.194212468	0.388424937	0.561497326	0.582637405	0.561497326	0.225937641
4746	23003	Northeast	0.332335267	0.263444886	0.150459618	0.294860916	0.040106952	0.146608394
4747	23003	Northeast	0.303095345	0.303095345	0.373861633	0.242793878	0.279441118	0.079840319
4750	23003	Northeast	0.653012499	0.291879382	0.441078658	0.301001226	0.73304003	0.051714585
4756	23003	Northeast	0.194212468	0.388424937	0.050854067	0.582637405	0.040106952	0.225937641
4970	23007	Northeast	0.413349537	0.398162084	-9999	0.398162084	0.004650081	0.010032135
4971	23025	Northeast	0.35241721	0.241481412	0.110935798	0.32438662	0.131842052	0.199940018
4973	23027	Northeast	0.918016525	0.69306996	0.435303198	0.134825401	1.017407805	0.166333999
4974	23027	Northeast	0.150988978	0.450289746	0.397392417	0.075494489	0.139753582	0.424092355
12438	36025	Northeast	0.39408867	0.049916093	0.39408867	0.721558374	0.029671444	0.25766555
12439	36039	Northeast	0.4123978	0.204540806	0.207856994	0.050228804	0.023644213	0.176211454
12440	36111	Northeast	0.23676972	0.197765878	0.581377736	0.325261398	0.152938335	0.277069711
12441	36111	Northeast	0.635401411	0.049916093	0.635401411	0.591133005	0.010543661	0.25766555
12442	36039	Northeast	0.458147682	0.246389865	0.207856994	0.019809452	0.003180423	0.176211454
12443	36111	Northeast	1.807428444	0.970378889	1.037378278	0.371333283	2.459146168	0.330737322
12444	36039	Northeast	0.4123978	0.204540806	0.207856994	0.019809452	0.001688872	0.176211454
12446	36111	Northeast	0.677803619	0.512504298	0.280172543	0.15920363	0.433930613	0.132796177
12526	36021	Northeast	0.199447081	0.164406083	0.056763354	0.038239455	0.059833722	0.0975281
12527	36027	Northeast	1.153798377	0.282293127	1.03487452	0.18032645	1.893621095	0.091289709
12760	36025	Northeast	0.267377358	0.15398945	0.015593724	0.130374049	0.011042403	0.066350711
12872	36031	Northeast	0.36101793	0.311675825	0.049342105	0.001396948	0.025672963	0.014783877
12873	36115	Northeast	0.718304801	0.455091608	0.239434934	0.119717467	0.239434934	0.195940609
13039	36067	Northeast	0.535999146	0.334365645	0.313822942	0.422201815	0.902245822	0.120573614
13138	36067	Northeast	0.351422941	0.268548314	0.057816501	0.109568566	0.149972856	0.141813541
13140	36011	Northeast	0.01713473	0.336230895	0.39588253	0.404286048	0.514184585	0.01713473
13141	36023	Northeast	0.258929618	0.235003311	0.458876506	0.260428835	0.188914038	0.088417018
13142	36075	Northeast	0.452249776	0.601916767	0.011221246	0.048242677	0.046378592	0.085346078
13143	36117	Northeast	0.264242021	0.239078455	0.239139099	0.146041298	0.429909047	0.093597903
13144	36075	Northeast	0.374167477	0.523834468	0.026186629	0.088146266	0.063474127	0.085346078
13145	36075	Northeast	0.374167477	0.523834468	0.077965732	0.153081496	0.399150577	0.085346078
13146	36117	Northeast	0.059787158	0.059787158	0.234281984	0.059787158	0.306673109	0.235938178
13147	36011	Northeast	0.410320537	0.253850501	0.312940072	0.298785234	0.253850501	0.090901277
13425	36065	Northeast	0.310776759	0.390041847	0.015602571	0.409783582	0.065029338	0.087811492
13428	36057	Northeast	0.289209716	0.289209716	0.07437156	0.143225437	0.07437156	0.071612718
13431	36043	Northeast	0.256431888	0.421967396	0.008128627	0.82831296	0.008128627	0.082767754
13433	36049	Northeast	0.316130792	0.188040617	0.18172378	0.512360702	0.094020308	0.044876589
13435	36065	Northeast	0.248303261	0.413838768	0.452097505	0.433446227	0.993960691	0.082767754
13437	36075	Northeast	0.27412084	0.27780521	0.029587883	0.065228282	0.028510756	0.029587883
13438	36065	Northeast	0.248303261	0.413838768	0.386911722	0.413838768	0.911667338	0.082767754
13662	36089	Northeast	0.689163786	0.169162328	0.570066543	0.219227412	0.816229096	0.050065085
13664	36089	Northeast	0.058112506	0.108573912	0.368598616	0.235019668	0.787007128	0.087106649
13665	36049	Northeast	0.349488647	0.208997937	0.223671545	0.392124914	0.724848254	0.068507228
13795	36007	Northeast	0.224364008	0.187444507	0.018344921	0.324767637	0.152040162	0.26150126
13796	36077	Northeast	0.036154597	0.209226555	0.036154597	0.106997646	0.650928343	0.151447069
13797	36007	Northeast	0.190694309	0.300632744	0.013029335	0.261488029	0.033910562	0.109938434
13801	36017	Northeast	0.402081408	0.386669528	0.177241118	0.386669528	0.601876349	0.161763948
13802	36007	Northeast	0.02187753	0.473738254	0.02187753	0.02187753	1.065457577	0.126723112
13803	36023	Northeast	0.190296898	0.190296898	0.120483875	0.109541023	0.432276321	0.138820387
13804	36025	Northeast	0.468776826	0.240694388	0.116761049	0.175141573	0.175141573	0.2467747
13806	36025	Northeast	0.351164696	0.351164696	0.117054899	0.358086986	0.482769402	0.105480121
14055	36029	Northeast	0.651306684	0.162826671	0.407066678	0.244240007	0.595294796	0.146678967
14057	36029	Northeast	0.351523831	0.218781241	0.139309456	0.078744259	0.197628493	0.127690074
14058	36037	Northeast	0.41642382	0.204316015	0.150763757	0.265807514	0.883250381	0.167887712
10454	36005	Northeast	1.028109215	0.113968128	1.148742126	0.15321958	2.120425427	0.005729276
10455	36005	Northeast	0.364569212	0.082958527	0.336840036	0.042372827	0.534501917	0.005298512
10456	36005	Northeast	0.552656639	0.123671845	0.527570601	0.102793483	0.896331286	0.006064427
10457	36005	Northeast	1.258415714	0.176766161	1.263277472	0.202790795	2.333056494	0.042562392
10458	36005	Northeast	0.97459271	0.162446102	0.89934239	0.131104372	1.401569709	0.029615589
10979	36071	Northeast	0.12428575	0.050698163	0.101360737	0.026034209	0.015851126	0.042884532
10980	36087	Northeast	0.484867687	0.092256419	0.418021362	0.044073731	0.410340041	0.154095225
10983	36087	Northeast	0.76397486	0.104980529	0.708596873	0.14764684	1.259890563	0.217913638
10984	36087	Northeast	0.548384176	0.092256419	0.488098358	0.058887826	0.606801924	0.18226207
10985	36071	Northeast	0.085377719	0.312190319	0.043018154	0.063329678	1.771822646	0.104140184
11234	36047	Northeast	0.710657315	0.11865531	0.575936431	0.050743733	0.80481381	0.043864025
11235	36047	Northeast	0.884048853	0.143459607	0.722496211	0.062308091	0.979493177	0.078071532
11236	36047	Northeast	0.516995754	0.088087282	0.443512757	0.039961275	0.865215468	0.019548231
11237	36047	Northeast	0.239135717	0.048645442	0.219952443	0.031450832	0.304782782	0.005451166
11238	36047	Northeast	0.804990323	0.126145024	0.767352535	0.05208231	1.442990087	0.026730393
11239	36047	Northeast	0.319688967	0.089152228	0.243215347	0.033677436	0.348758161	0.031596092
11354	36081	Northeast	0.67585775	0.089624328	0.652967359	0.018411579	1.048466838	0.056637531
11552	36059	Northeast	1.247269802	0.199573519	1.195316479	0.192563483	2.462297381	0.173868604
11553	36059	Northeast	1.07683707	0.157799347	1.009294585	0.1605087	2.129367896	0.206309871
11554	36059	Northeast	1.153926092	0.162144736	1.059420739	0.141028024	2.086348234	0.214944117
11556	36059	Northeast	1.10377563	0.168734908	1.018275228	0.140543065	2.054629011	0.212276502
11557	36059	Northeast	0.725729894	0.174992517	0.610074261	0.106923104	1.218743882	0.091683698
11558	36059	Northeast	0.578494285	0.195768129	0.396068512	0.066989324	0.999637762	0.086753536
11934	36103	Northeast	0.227005587	0.117484158	0.099225841	0.033187271	0.131384027	0.076306053
11935	36103	Northeast	0.198743444	0.104833365	0.16306843	0.116571941	0.196653579	0.15555627
11937	36103	Northeast	0.541855916	0.264936935	0.116413291	0.012549253	0.221449791	0.109197953
11939	36103		0.238608622	0.06750827	0.285105112	0.241927164	0.808717226	0.096576618
11940	36103	Northeast	0.644484655	0.214348352	0.433691119	0.081863602	0.392595777	0.124978599
11941	36103	Northeast	0.692050536	0.247992331	0.44761302	0.081863602	0.453257571	0.124978599
11942	36103	Northeast	0.406081706	0.233686005	0.251354754	0.098131539	0.395236842	0.106492844
11944	36103	Northeast	0.238608622	0.06750827	0.285105112	0.241927164	0.808717226	0.096576618
11946	36103	Northeast	0.230628287	0.162007587	0.125486485	0.045246701	0.24968471	0.032451728
12130	36021	Northeast	0.412539457	0.218660995	0.193878462	0.122782498	0.239805049	0.093240093
12131	36095	Northeast	0.174003075	0.137127305	0.132895118	0.331011198	0.030355594	0.087210397
12132	36021	Northeast	0.525618751	0.264288806	0.251716595	0.1420092	0.340138367	0.102932458
12134	36041	Northeast	0.336438627	0.315886177	0.02055245	0.104879733	0.147666864	0.056528168
12136	36021	Northeast	0.166170955	0.120989551	0.045181403	0.616920824	0.15752061	0.107276775
12137	36093	Northeast	0.140532336	0.028106467	0.196745271	0.084319402	0.235650648	0.14104599
12138	36083	Northeast	1.178546165	0.514330729	0.561980924	0.435559954	1.364238536	0.117802982
12139	36041	Northeast	0.059248584	0.053146279	0.009546652	0.028045699	0.023348763	0.005776094
12528	36111	Northeast	1.071786625	0.382953542	0.881153243	0.505378909	2.428597018	0.117818592
12529	36021	Northeast	1.014234446	0.277868349	0.635799412	0.279676731	1.162169941	0.168586376
12530	36021	Northeast	1.585881868	0.582892807	1.002989062	0.818918191	1.838977455	0.085278435
12531	36027	Northeast	0.322383215	0.062471651	0.304605301	0.066282681	0.176968015	0.239229177
12533	36027	Northeast	0.21135883	0.024491248	0.205091221	0.124695985	0.177536258	0.092207429
12534	36021	Northeast	1.632767268	0.60767534	1.025091928	0.539241459	1.898811177	0.085278435
12538	36027	Northeast	0.893663555	0.238028067	0.773769208	0.354932856	2.10482047	0.054163688
12540	36027	Northeast	0.197123974	0.031701934	0.157362676	0.135058101	0.162659818	0.166281136
12542	36111	Northeast	0.16618496	0.008142792	0.155474457	0.048303384	0.311727102	0.045675409
12543	36071	Northeast	0.155090441	0.058802527	0.095395249	0.094162101	0.090780802	0.05473757
12545	36027	Northeast	0.188990605	0.106580619	0.03091668	0.168282407	0.055087313	0.148552352
12546	36027	Northeast	1.112619893	0.438532576	0.767080903	0.42287469	1.588313123	0.120304592
12547	36111	Northeast	0.337099682	0.101548313	0.25235008	0.163213182	0.651694831	0.03451595
12548	36111	Northeast	0.31228171	0.35218024	0.115370708	0.152051894	0.119803506	0.219583625
12762	36105	Northeast	0.733866471	0.198516855	0.465202792	0.374123883	1.009045956	0.203779043
12763	36105	Northeast	0.069710701	0.069710701	0.091095422	0.045547711	0.290340907	0.075217595
12764	36105	Northeast	0.830633956	0.425159424	0.445920342	0.292176315	0.815064036	0.206448133
12765	36105	Northeast	0.13350121	0.052968907	0.027563396	0.209336836	0.204742041	0.090938026
12766	36105	Northeast	0.458917006	0.233590283	0.225326724	0.310414403	0.064778709	0.157977883
12767	36105	Northeast	0.458917006	0.233590283	0.225326724	0.205736654	0.038906266	0.157977883
12768	36105	Northeast	0.232178484	0.052968907	0.12624067	0.158740257	0.442064596	0.158583294
12769	36105	Northeast	0.246132668	0.056513139	0.156044432	0.056513139	0.056513139	0.316605984
12770	36105	Northeast	0.13394053	0.13394053	0.324892886	0.112665578	0.465486414	0.135427952
12874	36113	Northeast	0.186084427	0.186084427	0.012904107	0.025252451	0.006979991	0.007187017
12878	36113	Northeast	0.11209453	0.089697516	0.033595521	0.022433501	0.095368216	0.038303694
12883	36031	Northeast	0.507122891	0.507122891	0.09771987	0.030508445	0.09771987	0.06231454
13040	36023	Northeast	0.028266154	0.028266154	0.116643102	0.217687711	0.373838968	0.097581795
13041	36067	Northeast	0.640045966	0.349268183	0.271722362	0.434049105	0.808039434	0.151482882
13148	36099	Northeast	0.45675113	0.321437777	0.181844459	0.274906671	0.066302322	0.340435845
13152	36067	Northeast	0.363064212	0.217315846	0.040983662	0.074313054	0.139941311	0.126197943
13153	36067	Northeast	0.676240288	0.238480763	0.379481454	0.483797624	0.948388962	0.164497591
13155	36017	Northeast	0.243400024	0.221837586	0.137217533	0.299175657	0.648631331	0.046657536
13156	36011	Northeast	0.025102922	0.217570643	0.300827999	0.160698206	0.4473006	0.118444587
13807	36077	Northeast	5.786312393	0.557484888	5.052076074	0.109445113	0.438116358	0.109445113
13808	36077	Northeast	0.789011133	0.419192356	0.428454428	0.106997646	1.185390617	0.201177298
13809	36017	Northeast	0.468776826	0.240694388	0.116761049	0.175141573	0.175141573	0.2467747
13810	36077	Northeast	5.588985129	0.469489917	4.997409928	2.423883896	10.95834027	0.205155509
11355	36081	Northeast	0.699563025	0.09416619	0.679436579	0.026546099	1.117691326	0.057462962
11356	36081	Northeast	0.281707537	0.041564224	0.284193342	0.007930069	0.458225346	0.020593877
11559	36059	Northeast	0.790134412	0.23352962	0.579299476	0.068315387	0.970852501	0.063708171
11560	36059	Northeast	0.778996896	0.321354165	0.504256671	0.061874639	1.199612105	0.123243385
11561	36059	Northeast	0.461803695	0.143645785	0.299662914	0.042200744	0.74740682	0.058149213
11563	36059	Northeast	0.709821601	0.18174038	0.598392438	0.118608	1.337701363	0.126531561
11565	36059	Northeast	0.692617272	0.162230116	0.62218928	0.122286247	1.41865349	0.128913804
11566	36059	Northeast	0.87699014	0.165975845	0.766438756	0.131107369	1.546240244	0.214446764
11568	36059	Northeast	1.520989308	0.073637791	1.525142406	0.229250342	3.302796359	0.114010107
11569	36059	Northeast	0.39901605	0.114135529	0.259152437	0.032784612	0.526329483	0.051981363
11570	36059	Northeast	0.663797195	0.168690291	0.581465231	0.118804931	1.336107497	0.138326102
11572	36059	Northeast	0.823743091	0.234022356	0.635647283	0.11458993	1.480321159	0.131630085
11575	36059	Northeast	0.901919962	0.162821223	0.803172841	0.151140558	1.733354599	0.205210238
11576	36059	Northeast	2.654746516	0.279321026	2.508337982	0.313014911	5.228906242	0.21675812
11577	36059	Northeast	2.581659295	0.227579588	2.511879954	0.323311372	5.457109055	0.247736504
11947	36103	Northeast	1.23609404	0.457213912	0.941763444	0.345392665	1.875349684	0.181365428
11948	36103	Northeast	1.217636668	0.391342952	0.975001281	0.376005743	1.777171379	0.181365428
11949	36103	Northeast	0.289390589	0.173127709	0.124636537	0.054171392	0.211479149	0.070684162
11950	36103	Northeast	0.505419599	0.195544757	0.308579349	0.104493604	0.597454421	0.112640644
11951	36103	Northeast	0.131332021	0.067394165	0.055143326	0.033187271	0.058583425	0.057073964
11952	36103	Northeast	0.869021144	0.394207626	0.587812536	0.323120905	1.357422947	0.178221728
11953	36103	Northeast	0.260404966	0.126372914	0.149894237	0.070878893	0.353042646	0.110828011
11954	36103	Northeast	0.118562198	0.09497957	0.048893582	0.010524005	0.093008912	0.04586314
12140	36083	Northeast	0.237634405	0.114557873	0.153824667	0.113511939	0.297565253	0.063005925
12143	36001	Northeast	0.18044679	0.099817002	0.047357454	0.033272334	0.189429816	0.055923718
12144	36083	Northeast	1.646783211	0.318924912	1.415252814	0.519676397	3.131745649	0.113176269
12147	36001	Northeast	0.083451556	0.083451556	0.087021044	0.146848106	0.085534408	0.126327489
12148	36091	Northeast	0.953575365	0.324440588	0.646799103	0.278791132	0.838362554	0.116026602
12149	36095	Northeast	0.512176271	0.517566032	0.143256214	0.29729195	0.040280214	0.188909084
12150	36093	Northeast	0.240807952	0.07914232	0.226941232	0.146376908	0.529295663	0.049888239
12151	36091	Northeast	0.444467706	0.297715718	0.22444917	0.205184365	0.321782159	0.141577072
12153	36083	Northeast	0.041830503	0.041830503	0.308263306	0.134246088	0.57132715	0.041830503
12154	36083	Northeast	0.12494721	0.111635885	0.349114242	0.375024848	0.436499638	0.05551076
12155	36077	Northeast	0.209511837	0.209511837	5.052076074	2.326339674	10.93678137	0.205155509
12156	36083	Northeast	0.345460872	0.148697059	0.187150463	0.220798988	0.208419144	0.093240093
12549	36071	Northeast	1.33883627	0.285747451	1.038625041	0.321937962	1.378665306	0.133319133
12550	36071	Northeast	0.904161385	0.183700474	0.811775402	0.24360963	1.421202657	0.152842688
12553	36071	Northeast	0.796912453	0.107583153	0.700151425	0.198292262	1.267494835	0.134979572
12561	36111	Northeast	0.308655854	0.406489051	0.051948052	0.114896019	0.052849244	0.223509138
12563	36079	Northeast	0.836356601	0.099805819	0.747661102	0.079398148	0.36200924	0.239270798
12771	36071	Northeast	0.573803285	0.053285022	0.490301042	0.243771012	0.862803332	0.140565051
12775	36105	Northeast	0.590137685	0.140866302	0.458401004	0.292947416	0.784801042	0.075217595
12776	36105	Northeast	0.530958272	0.18028528	0.313533553	0.123609394	0.528543191	0.132955694
12884	36091	Northeast	0.402645457	0.419623097	0.066979236	0.267916946	0.01697764	0.268720889
12885	36113	Northeast	0.459096055	0.288288629	0.197470538	0.106870881	0.923765192	0.09119927
12886	36113	Northeast	0.192820343	0.521648409	0.082937626	0.003458269	0.025064648	0.038303694
13042	36065	Northeast	0.12214234	0.089478378	0.029587883	0.02820685	0.020946396	0.101153146
13044	36075	Northeast	0.058541838	0.068432477	0.009318428	0.050993922	0.038750572	0.101153146
13157	36065	Northeast	0.067159167	0.067159167	0.306585473	0.067159167	0.049872372	0.025685811
13158	36023	Northeast	0.507383211	0.304616966	0.157000799	0.212404418	0.496888334	0.051407653
13159	36067	Northeast	0.209077926	0.185151619	0.616266686	0.16083085	0.163988193	0.124050795
13160	36011	Northeast	0.335037078	0.178567042	0.312940072	0.156470036	0.178567042	0.088739218
13162	36065	Northeast	0.18440424	0.139288444	0.04902802	0.238164868	0.049872372	0.074713831
13163	36053	Northeast	0.479842564	0.11196302	0.237105987	0.089087669	0.855781287	0.200935609
13164	36067	Northeast	0.729576924	0.354248299	0.398285599	0.334925458	1.313040469	0.1526542
13439	36077	Northeast	5.449435625	0.282071348	4.972146305	0.282071348	10.65280388	0.123535114
13440	36065	Northeast	0.550960097	0.226306625	0.366358081	0.216818434	0.676023368	0.163081177
13441	36065	Northeast	0.596033309	0.255191146	0.366358081	0.247401812	0.676023368	0.181454635
13450	36077	Northeast	12.34397106	0.619674671	11.43922023	4.802478699	24.67161445	0.099675387
13452	36035	Northeast	0.173686289	0.173686289	0.07437156	0.084666836	0.07437156	0.038962658
13454	36043	Northeast	0.466961787	0.466961787	0.063842387	0.28194733	0.095793228	0.00988382
13456	36065	Northeast	1.219565972	0.547872126	0.725060416	1.166474079	1.745034105	0.220540364
13459	36095	Northeast	0.58429852	0.481880546	0.059630292	0.304737653	0.09494636	0.06179324
13460	36017	Northeast	0.333964155	0.22264277	0.21716533	0.333964155	0.111321385	0.146956422
13461	36065	Northeast	0.585568831	0.306092927	0.222261043	0.074242724	0.888305013	0.175249798
13464	36017	Northeast	0.333964155	0.22264277	0.21716533	0.333964155	0.29181594	0.117493076
13468	36077	Northeast	5.407883733	0.189143181	4.887625483	0.189143181	10.56032362	0.099675387
13666	36089	Northeast	0.504436519	0.25221826	0.020652048	0.029086162	0.057205921	0.012027477
13811	36107	Northeast	0.181146625	0.123487281	0.06819993	0.486212674	0.06174364	0.103973965
10001	36061	Northeast	1.523985001	0.17880716	1.543282739	0.191256053	3.587721837	0.124215365
10002	36061	Northeast	1.932018917	0.203993418	1.943369137	0.281899784	4.397999777	0.067495305
10003	36061	Northeast	1.706194295	0.172115445	1.785887389	0.288050101	4.16492519	0.071642201
10004	36061	Northeast	0.704107566	0.088820455	0.651650859	0.065024021	1.179056609	0.031024819
10005	36061	Northeast	0.925772252	0.093590255	0.924130303	0.080088422	1.955455804	0.02780419
10006	36061	Northeast	0.923379533	0.173097446	0.808155572	0.11131437	1.532097201	0.042276285
10007	36061	Northeast	1.416444976	0.246118338	1.289843746	0.161499297	2.66490631	0.064617449
10459	36005	Northeast	0.535723862	0.106739777	0.487214433	0.073334743	0.768412689	0.01642789
10460	36005	Northeast	0.926670067	0.146312549	0.865863883	0.124237548	1.432531499	0.026004915
10461	36005	Northeast	0.584187617	0.075143777	0.534167824	0.047445165	0.889089028	0.03489282
10462	36005	Northeast	0.72111098	0.11978199	0.671183824	0.089673925	1.148351312	0.021158811
10463	36005	Northeast	1.164879746	0.180942557	1.116519788	0.21500365	2.084957972	0.02665481
10464	36005	Northeast	0.668088208	0.036424537	0.422307843	0.031621021	0.94655156	0.024594346
10465	36005	Northeast	0.470714583	0.068301915	0.447900476	0.035479056	0.674535797	0.039584897
10466	36005	Northeast	0.990794357	0.117471058	0.936418128	0.108124173	1.57274599	0.042827833
10986	36087	Northeast	0.351071844	0.064795408	0.288630493	0.016088293	0.304100995	0.129481736
10987	36071	Northeast	0.368129873	0.090391143	0.295804253	0.105771913	0.050553561	0.168010746
10988	36071	Northeast	0.109104765	0.011553748	0.081914045	0.280150001	0.053256644	0.0130127
10989	36087	Northeast	0.987380858	0.176554582	0.865304033	0.17078592	1.602656483	0.216950581
10990	36071	Northeast	0.368907299	0.228677156	0.246213768	0.018487364	0.329812362	0.125177578
10992	36071	Northeast	0.475445498	0.111843031	0.375319948	0.110226081	0.472063452	0.10579586
10993	36087	Northeast	0.491114662	0.093717387	0.399293968	0.036859831	0.548779751	0.14894072
11357	36081	Northeast	0.907561	0.104285687	0.875423437	0.045104238	1.346460814	0.073155286
11358	36081	Northeast	0.561142402	0.07293408	0.549329779	0.027634604	0.796473188	0.056251327
11360	36081	Northeast	0.497574967	0.061344554	0.475295437	0.030147323	0.740061275	0.060250844
11361	36081	Northeast	1.339549277	0.07914921	1.342914158	0.134203437	2.969789478	0.080108244
11362	36081	Northeast	1.894102047	0.116100019	1.907922369	0.247590338	4.046235479	0.109382389
11363	36081	Northeast	1.532200497	0.069920284	1.526435988	0.141332105	3.32540848	0.073257438
11364	36081	Northeast	1.845090727	0.124669187	1.840601647	0.167426621	3.771133422	0.107694766
11365	36081	Northeast	1.504410487	0.145928358	1.467297995	0.141648119	3.067452552	0.083519995
11366	36081	Northeast	1.117397144	0.162215681	1.073019959	0.081924263	1.850033108	0.074169901
11367	36081	Northeast	0.888073186	0.157781936	0.84441272	0.035130513	1.226031491	0.063947561
11368	36081	Northeast	0.701410632	0.092105627	0.681079953	0.024177755	1.08957266	0.033037615
11369	36081	Northeast	0.81824315	0.106369746	0.793737094	0.034698015	1.234472025	0.049308187
11370	36081	Northeast	0.772517616	0.106782344	0.737774817	0.036490478	1.139790193	0.046045023
11372	36081	Northeast	0.445540061	0.062851381	0.425829846	0.024920428	0.604734019	0.011660821
11373	36081	Northeast	0.566308617	0.079821036	0.551262182	0.024193029	0.894415878	0.023641767
11374	36081	Northeast	0.934816027	0.166662322	0.866730373	0.043919502	1.31475003	0.048743385
11375	36081	Northeast	1.022291752	0.172268146	0.966401948	0.043482107	1.416815635	0.060827659
11377	36081	Northeast	0.52266901	0.072416309	0.501631747	0.028493825	0.733969742	0.023338308
11579	36059	Northeast	0.993542105	0.30091987	0.715974712	0.142963208	1.566422088	0.088175688
11580	36059	Northeast	0.595951701	0.145790616	0.539798937	0.132021017	1.250742015	0.114825993
11581	36059	Northeast	0.616816399	0.158909389	0.526137628	0.082470838	1.179585943	0.094863205
11590	36059	Northeast	1.281464549	0.162093534	1.208065454	0.145500233	2.517173652	0.23853512
11596	36059	Northeast	2.257189505	0.163010876	2.204403346	0.303390299	4.674447731	0.184850256
11598	36059	Northeast	0.872402393	0.226238111	0.725847634	0.115704712	1.440478812	0.096617059
11691	36081	Northeast	0.699885564	0.204867638	0.5125713	0.048980562	0.758521707	0.03674574
11692	36081	Northeast	0.67917656	0.189666451	0.487446474	0.059392051	0.579863078	0.05163308
11693	36081	Northeast	0.643444372	0.170275765	0.468372676	0.055389665	0.502368755	0.048350871
11694	36081	Northeast	0.364675646	0.100608813	0.259371173	0.027856377	0.224378551	0.036401361
11697	36081	Northeast	0.196788161	0.025286547	0.17600953	0.020008254	0.154118783	0.036401361
11701	36103	Northeast	0.71700429	0.207278216	0.533622912	0.087275665	0.971204821	0.216136127
11702	36103	Northeast	0.699988919	0.254020484	0.455337153	0.104803714	1.247103999	0.14181694
11955	36103	Northeast	0.397088299	0.171998412	0.243300183	0.061201727	0.49271525	0.086306162
12157	36095	Northeast	0.277783073	0.223503097	0.108559952	0.268027402	0.072275224	0.207643802
12158	36001	Northeast	0.289880166	0.140722094	0.098812435	0.097371526	0.135350496	0.041351449
12159	36001	Northeast	0.772249598	0.133936898	0.677207097	0.255844128	1.565957298	0.086252012
12160	36095	Northeast	0.380227497	0.225787264	0.308880465	0.072275224	0.072275224	0.135812793
12161	36001	Northeast	0.141695484	0.10842315	0.855245167	0.058180394	0.043157932	0.008566264
12164	36041	Northeast	0.020705593	0.020705593	0.009347049	0.003784534	0.004430006	0.002658396
12448	36111	Northeast	0.034502985	0.034502985	0.312590114	0.069005969	0.034502985	0.152392237
12449	36111	Northeast	1.789878416	0.710030512	1.107062261	0.367562381	3.297784559	0.42627196
12564	36027	Northeast	0.142431135	0.081066945	0.091919227	0.025640697	0.060743678	0.084926951
12565	36021	Northeast	1.357230942	0.398755569	0.958475374	0.501002004	1.749950079	0.146611492
12566	36111	Northeast	0.008792059	0.319306409	0.008792059	0.032681784	1.752171451	0.139682842
12567	36027	Northeast	0.802492759	0.207886021	0.528602879	0.207886021	1.482147342	0.133414581
12569	36027	Northeast	0.255331277	0.119014949	0.129644727	0.138741047	0.156263446	0.22199722
12570	36027	Northeast	0.213920101	0.09570112	0.16922078	0.030291599	0.068553219	0.130489577
12571	36027	Northeast	0.646878773	0.279342016	0.389259112	0.039472645	1.20153498	0.128336667
12572	36027	Northeast	0.554124747	0.18826471	0.427701366	0.052253015	1.371930053	0.102423732
12574	36027	Northeast	0.41100978	0.140496672	0.367395436	0.052253015	1.371930053	0.071573313
12575	36071	Northeast	0.597055779	0.152677382	0.477841112	0.182528889	0.838888367	0.126760983
12777	36105	Northeast	0.256040057	0.071155601	0.219547702	0.145574238	0.287980578	0.217318521
12887	36115	Northeast	0.075120192	0.075120192	0.128842811	0.075120192	0.03021376	0.106039854
12901	36019	Northeast	1.458369272	0.435222789	1.20378306	0.766549596	2.80830111	0.200149197
12903	36019	Northeast	1.565372643	0.488724474	1.257284746	0.766549596	2.767041751	0.200149197
13045	36023	Northeast	0.63356119	0.330592093	0.277721672	0.298824616	0.89009278	0.122399173
13051	36067	Northeast	0.377977385	0.209534779	0.108650991	0.012561236	0.128986489	0.074639448
13052	36053	Northeast	0.305750634	0.219072622	0.050961615	0.212404418	0.117662772	0.010649087
13053	36109	Northeast	0.471025942	0.476948233	0.08630468	0.047153138	0.192943234	0.126231996
13054	36065	Northeast	0.516926052	0.273829658	0.222261043	0.074242724	0.888305013	0.103283627
13165	36099	Northeast	1.023982191	0.378160883	0.692352414	0.676044904	1.172402892	0.21408246
13469	36065	Northeast	0.373458413	0.522805229	0.05325376	0.569256432	0.259629362	0.109643818
13470	36035	Northeast	0.312716472	0.28011014	0.063842387	0.106660432	0.083986189	0.007400787
13471	36065	Northeast	0.298182742	0.15728806	0.070447341	0.067159167	0.294851387	0.070447341
13667	36089	Northeast	0.150195254	0.050065085	0.150195254	0.20373564	0.100130169	0.09286048
13668	36089	Northeast	0.442016003	0.277825079	0.282880756	0.341867272	1.107964435	0.042795395
13669	36089	Northeast	1.429459906	0.258509314	0.877615751	0.559570638	1.873826495	0.207396783
13670	36089	Northeast	0.504436519	0.25221826	0.009690908	0.002730997	0.02907698	0.00997226
13672	36089	Northeast	0.3275431	0.131955374	0.140843282	0.182515209	0.585208076	0.017974066
13673	36045	Northeast	0.030694148	0.046093215	0.430748667	0.015347074	1.416180201	0.191508406
13674	36045	Northeast	0.563956152	0.354505604	0.251652142	0.326989935	0.090768812	0.117702448
13675	36045	Northeast	0.953061711	0.953061711	0.073996109	0.714796283	0.476530855	0.056740742
13676	36089	Northeast	0.494476396	0.277825079	0.335341148	0.274046379	1.107964435	0.042795395
13677	36089	Northeast	0.281670631	0.140437667	0.070616482	0.141232964	0.14975545	0.070616482
10009	36061	Northeast	1.999010161	0.187980046	2.151949812	0.312423697	4.918419217	0.070277772
10010	36061	Northeast	2.229013007	0.204144995	2.405022527	0.34570183	5.527792927	0.088264298
10467	36005	Northeast	0.914737572	0.130935653	0.861057335	0.13027966	1.355970497	0.03880562
10468	36005	Northeast	0.742568062	0.110619616	0.6891871	0.112861293	1.095179269	0.020614149
10994	36087	Northeast	0.955355364	0.144812256	0.82361624	0.180546193	1.58420668	0.293974956
11703	36103	Northeast	0.914800852	0.301091594	0.637599373	0.150946625	1.575299338	0.19931228
11704	36103	Northeast	0.912495743	0.299213732	0.623045993	0.130418265	1.53558529	0.201240075
11705	36103	Northeast	0.425042767	0.140269	0.285529299	0.08881745	0.612680709	0.140669097
11706	36103	Northeast	0.812012046	0.288194036	0.537268414	0.147222489	1.425594738	0.173543022
11709	36059	Northeast	0.622697068	0.272049892	0.3514388	0.058405922	0.998149294	0.107913445
11710	36059	Northeast	0.762376167	0.19003004	0.609860182	0.118151456	1.30941221	0.212604873
11713	36103	Northeast	0.507214581	0.182865557	0.311753092	0.119147175	0.637628743	0.146682415
11714	36059	Northeast	0.871441715	0.177680376	0.726065217	0.104985663	1.500190112	0.274272407
11715	36103	Northeast	0.377493897	0.122520205	0.261504452	0.078789134	0.585887731	0.116153299
11716	36103	Northeast	0.729490682	0.256472184	0.458226836	0.148016021	1.09474051	0.175344168
11717	36103	Northeast	0.748249435	0.247005157	0.498961756	0.152299453	1.330752466	0.148880162
11956	36103	Northeast	0.198743444	0.104833365	0.16306843	0.116571941	0.196653579	0.15555627
11957	36103	Northeast	0.144698544	0.06750827	0.144698544	0.148017085	0.762220736	0.065333633
11958	36103	Northeast	0.343441987	0.172341635	0.307766974	0.264589026	0.958874315	0.15555627
11959	36103	Northeast	0.406081706	0.233686005	0.197795759	0.098131539	0.341677846	0.115188874
11960	36103	Northeast	0.38008476	0.209520989	0.133255773	0.05418022	0.141156573	0.075812
11961	36103	Northeast	0.222194357	0.11939711	0.104274808	0.052595078	0.216313205	0.085289264
11962	36103	Northeast	0.819448998	0.329628356	0.152035858	0.147336068	0.626832482	0.574572694
11963	36103	Northeast	0.141498643	0.291642999	0.095356155	0.147336068	1.577981405	0.267792954
11964	36103	Northeast	0.148357968	0.107933119	0.06750827	0.06750827	0.107933119	0.081004455
11965	36103		0.225548242	0.107933119	0.144698544	0.06750827	0.802645585	0.250840211
11967	36103	Northeast	0.543887499	0.22854036	0.330643923	0.118567053	0.629041893	0.135173315
11968	36103	Northeast	1.953175794	0.418047146	1.475155768	0.396046862	3.572922372	0.397465251
11970	36103	Northeast	1.18959755	0.457213912	0.848770465	0.298896175	1.828853194	0.134868939
11971	36103	Northeast	0.343441987	0.172341635	0.307766974	0.264589026	0.958874315	0.15555627
11972	36103	Northeast	1.320339571	0.452422726	0.89002194	0.295383969	1.596910712	0.119824332
11973	36103	Northeast	0.195383088	0.096290541	0.113798798	0.059482668	0.05857218	0.056310126
12165	36021	Northeast	0.166170955	0.120989551	0.045181403	0.075261534	0.213634184	0.226962746
12577	36071	Northeast	0.57607186	0.101864485	0.485924856	0.161728802	0.694458882	0.087396315
12578	36027	Northeast	0.302513033	0.249943978	0.10336565	0.208898032	0.090512478	0.18636443
12580	36027	Northeast	0.635996564	0.248150775	0.49063339	0.055503939	1.382112614	0.100537635
12581	36027	Northeast	0.102986612	0.259379327	0.611504846	0.251234237	1.60237117	0.043348216
12582	36027	Northeast	0.05970323	0.007373435	0.042094275	0.05374944	0.050548703	0.104957274
12583	36027	Northeast	0.379831562	0.200396725	0.201157192	0.562592904	0.235250666	0.088864021
12585	36027	Northeast	0.202865862	0.074906496	0.087176095	0.120455834	0.059888048	0.198362336
12586	36071	Northeast	0.186228959	0.078731496	0.132348441	0.108016602	0.13016626	0.130168008
12778	36105	Northeast	0.628916249	0.198516855	0.394941067	0.338993021	0.816371573	0.060916179
12779	36105	Northeast	0.806769362	0.212402177	0.578665608	0.328715354	1.394542054	0.075217595
12780	36071	Northeast	0.41394822	0.17402691	0.330445978	0.212425997	0.61190745	0.08728003
12781	36105	Northeast	0.246132668	0.056513139	0.156044432	0.056513139	0.113846014	0.316605984
12783	36105	Northeast	0.154502652	0.055825378	0.098677274	0.090956241	0.154235022	0.219499473
13057	36067	Northeast	1.965595497	0.785132273	1.273228703	1.08841376	3.803801169	0.157443297
13060	36067	Northeast	0.483255163	0.349381326	0.110900755	0.189813137	0.270503463	0.171770613
13061	36053	Northeast	0.334333219	0.193993314	0.065006826	0.24678496	0.128986489	0.090919317
13062	36109	Northeast	0.911972218	0.710614799	0.397972891	0.286367178	0.825190567	0.160205567
13166	36011	Northeast	0.313687841	0.111896669	0.143513102	0.169319336	0.39840919	0.038299647
13167	36075	Northeast	0.05232671	0.075437249	0.48566893	0.395157431	1.342773444	0.173996724
13202	36067	Northeast	1.540347718	0.367546097	1.220278155	0.92561774	3.678657634	0.131164415
13203	36067	Northeast	1.553668586	0.376743559	1.231138277	0.988607174	3.738729143	0.124458573
13204	36067	Northeast	1.274125396	0.268623605	1.037394409	0.751899104	2.972926509	0.14627112
13205	36067	Northeast	1.881437993	0.688803006	1.225945612	1.030624788	3.93581634	0.132148859
13206	36067	Northeast	1.317767174	0.27089879	1.087186212	0.895801364	3.420905169	0.118705396
13207	36067	Northeast	1.181299457	0.223286027	0.996821108	0.605431274	2.894430879	0.10975491
13208	36067	Northeast	1.46599296	0.361089335	1.160614134	0.871309576	3.527266584	0.143117187
13209	36067	Northeast	1.250156206	0.330796794	0.954556518	0.686058811	2.747375476	0.153107851
13210	36067	Northeast	1.182159259	0.202538117	1.005166729	0.673267407	2.980269809	0.114752478
13211	36067	Northeast	1.474857693	0.423416677	1.099043856	0.956180454	3.359525601	0.164805441
13212	36067	Northeast	1.456391569	0.423416677	1.093434708	0.929197133	3.193528411	0.147564105
13214	36067	Northeast	1.755985577	0.612759798	1.211636723	0.887910546	3.543515722	0.135321468
13215	36067	Northeast	0.901261193	0.26651663	0.711724419	0.51209865	2.073518423	0.074649155
13219	36067	Northeast	1.194810938	0.330796794	0.912305497	0.663123707	2.732566749	0.099790931
13224	36067	Northeast	1.728663616	0.600979302	1.180553794	0.955840403	3.566603664	0.143134843
13301	36065	Northeast	0.128090175	0.256203365	0.003414024	0.512360702	0.042902553	0.034762457
13472	36043	Northeast	0.851803268	0.425901634	0.01635206	0.017853854	0.002820609	0.005943581
13473	36049	Northeast	0.188040617	0.188040617	0.18172378	0.251536251	0.094020308	0.044876589
13475	36043	Northeast	5.559042366	0.611793498	5.013846486	2.433866818	10.49355553	0.107645508
13476	36065	Northeast	0.577580583	0.276236143	0.276523794	0.164317946	0.989233304	0.195498478
13477	36065	Northeast	0.294986471	0.342740767	0.039817833	0.068407845	0.120944062	0.146470458
13478	36065	Northeast	0.574999604	0.201225593	0.340760505	0.091610469	0.9196448	0.255727081
13480	36065	Northeast	0.1775046	0.223237364	0.033037539	0.427218549	0.055981278	0.087811492
13483	36065	Northeast	0.278501189	0.137606508	0.070447341	0.067159167	0.031022693	0.070447341
13484	36053	Northeast	0.475479696	0.533565198	0.144843569	0.34777264	1.196897311	0.168656046
13485	36053	Northeast	0.259401997	0.186455069	0.007322686	0.404778696	0.180879117	0.029463346
13486	36065	Northeast	0.437643864	0.184136256	0.267098638	0.199450689	0.620814955	0.082603893
13488	36077	Northeast	5.487576851	0.565636067	4.88968483	2.18787062	10.45401196	0.179017203
13489	36049	Northeast	0.276615623	0.13250868	0.063238515	0.233164642	0.128544941	0.017751479
13678	36089	Northeast	0.447938361	0.169162328	0.328841118	0.322832882	0.695616384	0.09286048
13679	36045	Northeast	0.953061711	0.953061711	0.057753394	0.714796283	0.476530855	0.047992382
13680	36089	Northeast	0.291455241	0.079138968	0.141699792	0.380875631	0.341532626	0.199117955
13681	36089	Northeast	0.63723259	0.273099681	0.182066454	0.091033227	0.182066454	0.182066454
13682	36045	Northeast	0.503569354	0.217875319	0.293609092	0.022420017	0.158726678	0.143320483
13684	36089	Northeast	0.508592668	0.313601213	0.089059786	0.02985499	0.390319795	0.063143735
13812	36107	Northeast	0.31329723	0.268540482	1.42320236	0.268540482	0.123552571	0.21313705
13813	36007	Northeast	0.079195375	0.079195375	0.079195375	0.198024646	0.077630175	0.179266238
13815	36017	Northeast	0.696337882	0.549704495	0.422002661	0.549704495	1.433038926	0.111089372
10011	36061	Northeast	1.382252326	0.164982929	1.403215949	0.166985197	3.239565552	0.0821508
10012	36061	Northeast	1.584819391	0.240118242	1.515170069	0.182554986	3.344846133	0.053560635
10013	36061	Northeast	1.614542113	0.260227724	1.486286982	0.173265761	3.231520315	0.072096517
10469	36005	Northeast	0.900697137	0.107581538	0.84433078	0.089349649	1.471146643	0.035565325
10470	36005	Northeast	1.076761871	0.143305721	0.995265182	0.131432606	1.407890843	0.05901723
10471	36005	Northeast	1.260396372	0.183020464	1.196367006	0.212449739	2.273771294	0.046220639
10472	36005	Northeast	0.848546409	0.139962145	0.787383262	0.118128157	1.296090436	0.027744022
10473	36005	Northeast	0.670728974	0.086622876	0.635428671	0.08029409	1.050284305	0.020096144
10474	36005	Northeast	0.648092789	0.113083313	0.612389653	0.085841985	0.945283987	0.018478882
10475	36005	Northeast	0.583362773	0.067784871	0.537270656	0.042179591	0.943490917	0.031271988
10996	36071	Northeast	0.237641442	0.069008504	0.154084733	0.060582363	0.207375024	0.014548629
10998	36071	Northeast	0.078137956	0.011553748	0.039802318	0.031345015	0.06004563	0.048418099
11001	36059	Northeast	1.447508389	0.084929705	1.443768915	0.191964345	3.136772934	0.099708644
11003	36059	Northeast	0.858031709	0.092000276	0.843847468	0.142423023	1.659149921	0.082098573
11004	36081	Northeast	2.119004737	0.112619044	2.147659938	0.292306043	4.565892138	0.123713518
11005	36081	Northeast	2.290269519	0.151957674	2.276587553	0.307291865	4.800892034	0.138383539
11378	36081	Northeast	0.94574154	0.123036331	0.931922331	0.053754696	1.719959252	0.045535618
11379	36081	Northeast	0.578509345	0.089849732	0.541830962	0.02499287	0.849130707	0.02791477
11385	36081	Northeast	0.252116635	0.056523398	0.214935193	0.031300107	0.340182227	0.010992062
11411	36081	Northeast	0.861205514	0.105861937	0.840190521	0.143516964	1.597297091	0.077925092
11718	36103	Northeast	0.68981728	0.262321843	0.440720938	0.100765176	1.230733238	0.12710076
11975	36103	Northeast	0.706861327	0.329628356	0.152035858	0.147336068	0.161716203	0.395539841
11976	36103	Northeast	2.23382938	0.54476529	1.538060195	0.350800161	3.495223943	0.541374133
11977	36103	Northeast	0.635564081	0.227375263	0.406589367	0.072034494	0.475587417	0.103290229
11978	36103	Northeast	1.123044142	0.347727769	0.783083478	0.18615777	1.222746163	0.137854332
11980	36103	Northeast	0.606245282	0.240541626	0.364227599	0.143314221	0.641212745	0.198030509
12007	36001	Northeast	0.287457849	0.326539179	0.072353665	0.033272334	0.326175372	0.115563556
12008	36093	Northeast	1.422566193	0.58251862	0.821001972	0.475726633	1.398819	0.13149283
12009	36001	Northeast	0.124442589	0.089545076	0.048161049	0.04019715	0.169866426	0.06351149
12010	36057	Northeast	0.966508422	0.333351936	0.725642902	0.428151432	1.397086337	0.112407394
12015	36039	Northeast	0.357711526	0.179610661	0.178100865	0.181573504	0.245725561	0.126380726
12017	36021	Northeast	0.090362807	0.045181403	0.045181403	0.075261534	0.213634184	0.243844556
12166	36057	Northeast	0.214838155	0.214838155	0.526993182	0.143225437	0.487234237	0.071612718
12167	36095	Northeast	0.087299938	0.174337517	0.087299938	0.389669128	0.036651785	0.030782559
12168	36083	Northeast	0.757947244	0.147580942	0.69311958	0.236320443	0.252972426	0.118971912
12169	36083	Northeast	0.041830503	0.041830503	0.089195418	0.043562778	0.214935391	0.041830503
12170	36091	Northeast	0.132535145	0.139668425	0.013508493	0.006754247	0.006754247	0.062265007
12172	36021	Northeast	1.743652436	0.591966315	1.15168612	0.72608013	2.03429456	0.178518528
12450	36039	Northeast	0.045749882	0.041849059	0.188651289	0.041563176	0.072771532	0.110951374
12451	36039	Northeast	0.333883323	0.203139911	0.130743411	0.228738866	0.056295745	0.123473644
12452	36039	Northeast	0.207856994	0.1767055	0.207856994	0.218439689	0.136890856	0.074008811
12453	36111	Northeast	0.279387901	0.196451969	0.65635507	0.061160209	1.656998606	0.125021703
12454	36039	Northeast	0.204540806	0.204540806	0.087299938	0.019809452	0.002851573	0.176211454
12455	36111	Northeast	0.39408867	0.049916093	0.39408867	0.591133005	0.027503188	0.25766555
12456	36111	Northeast	0.459483275	0.345617944	0.04447944	0.156559583	0.113620205	0.155864987
12457	36111	Northeast	0.241312741	0.321192013	0.241312741	0.20351089	0.711228023	0.087958484
12458	36111	Northeast	0.41768412	0.173233303	0.280172543	0.056513139	0.280992278	0.383495616
12589	36111	Northeast	0.192932027	0.172515881	0.089884524	0.064155695	0.08461667	0.126766919
12590	36027	Northeast	1.000879525	0.216202627	0.882061543	0.188329327	1.510040107	0.181804732
12592	36027	Northeast	1.43793741	0.31081508	0.954792851	0.3966956	2.04519394	0.061833359
12784	36105	Northeast	0.750790417	0.212402177	0.565704817	0.328715354	1.10671248	0.136133774
13063	36067	Northeast	0.161225312	0.161225312	0.467864669	0.16083085	1.372673185	0.054612089
13064	36011	Northeast	0.264242021	0.206349398	0.239139099	0.093370733	0.413636864	0.096002096
13066	36067	Northeast	0.867480937	0.497655801	0.393519498	0.415185755	1.218062689	0.123033231
13068	36109	Northeast	0.752917104	0.639733446	0.296808838	0.182757299	0.653920323	0.130314608
13069	36075	Northeast	0.275456483	0.118281866	0.113327361	0.077178584	0.22522021	0.02810951
13071	36011	Northeast	0.885922298	0.446503764	0.567190859	0.579178148	1.133640727	0.023413595
13072	36053	Northeast	0.691732004	0.60905034	0.225354699	0.58550511	1.11395608	0.093705128
13073	36109	Northeast	0.189273292	0.189273292	0.300238018	0.336593238	0.049546648	0.023413595
13074	36075	Northeast	0.079550618	0.040835772	0.013611924	0.167069952	0.055157198	0.013611924
13076	36075	Northeast	0.05232671	0.075437249	0.343082835	0.303212388	1.034109836	0.072843578
13077	36023	Northeast	0.605295036	0.302325939	0.277721672	0.298824616	0.833005281	0.122399173
13078	36067	Northeast	1.754429339	0.651366297	1.14451053	0.79688759	3.37509652	0.086853806
13080	36067	Northeast	0.252595203	0.196585462	0.038875011	0.510442246	0.066355318	0.01713473
13302	36075	Northeast	0.323720783	0.33711158	0.029587883	0.065228282	0.036460687	0.074270504
13303	36065	Northeast	0.104212406	0.040814266	0.042265427	0.021132713	0.06339814	0.042265427
13304	36065	Northeast	0.256431888	0.421967396	0.008128627	0.433446227	0.008128627	0.09127036
13305	36049	Northeast	0.680506698	0.582197197	0.432675666	0.086535133	1.471097265	0.106849022
13308	36065	Northeast	0.278501189	0.137606508	0.070447341	0.067159167	0.663252797	0.08950585
13309	36065	Northeast	0.316130792	0.188040617	0.088771034	0.512360702	0.094020308	0.060358685
13310	36053	Northeast	0.589322341	0.742275503	0.144843569	0.549399093	1.278476688	0.168656046
13312	36049	Northeast	0.078977059	0.078977059	0.01298027	0.017966875	0.03948853	0.044876589
13313	36065	Northeast	0.283659649	0.221297871	0.017434968	0.504544145	0.137854977	0.070150824
13490	36065	Northeast	0.539293105	0.326122366	0.256608074	0.241463523	0.544310096	0.165712153
13491	36043	Northeast	0.137854977	0.092928167	0.302856524	0.092928167	0.137854977	0.08260173
13492	36065	Northeast	1.162611438	0.474131286	0.741815162	0.810673938	1.761368655	0.187521936
13493	36075	Northeast	0.328892624	0.34228342	0.029587883	0.065228282	0.101011633	0.13851186
13494	36065	Northeast	0.594819675	0.431668028	0.019790135	0.389003778	0.03948853	0.034762457
13820	36077	Northeast	1.22345137	0.498158464	0.589532325	0.626980175	1.149450957	0.251143146
13825	36077	Northeast	0.111846229	0.113537448	0.036154597	0.113537448	0.037845816	0.209125495
13826	36007	Northeast	0.097761267	0.097761267	0.416546676	0.195522534	0.502286233	0.097761267
13827	36107	Northeast	0.554531118	0.571518011	1.362436014	0.513601486	0.211087217	0.179193871
13830	36017	Northeast	0.193133989	0.049785921	0.095294249	0.049785921	0.04805382	0.198333994
13832	36017	Northeast	0.503203893	0.499918574	0.326708413	0.499918574	1.215071195	0.054451402
13833	36007	Northeast	0.121062875	0.074357169	0.009144697	0.028124542	0.009692176	0.018289393
13834	36077	Northeast	1.111605141	0.384621015	0.553377728	0.622887839	1.330495368	0.281558741
13835	36107	Northeast	0.491795007	0.452289753	0.275581771	0.151549595	0.079897731	0.079897731
13838	36025	Northeast	0.468776826	0.240694388	0.116761049	0.175141573	0.175141573	0.2467747
13839	36025	Northeast	0.070992475	0.070992475	0.097486629	0.417137944	0.260859954	0.160264409
13841	36017	Northeast	0.151457781	0.151457781	0.024750859	0.151457781	0.004070714	0.075728891
13842	36025	Northeast	0.147489172	0.270627023	0.049163057	0.368836223	0.046726761	0.019308478
13843	36077	Northeast	0.548712221	0.499918574	0.372216741	0.60691622	1.204490551	0.111089372
13844	36017	Northeast	0.551257713	0.499918574	0.326708413	0.499918574	1.433038926	0.111089372
10501	36119	Northeast	0.62862933	0.019280866	0.597056855	0.149909878	0.907187652	0.213637613
10502	36119	Northeast	1.020476872	0.113367198	0.997270646	0.144104507	2.366255856	0.123464322
10503	36119	Northeast	0.376282153	0.071980289	0.317506461	0.05408935	0.797991134	0.070171053
10504	36119	Northeast	1.857064528	0.123949661	1.679475273	0.49933414	4.400348306	0.149967031
10505	36119	Northeast	0.500072964	0.019280866	0.469639139	0.166037491	0.512284649	0.179459573
10506	36119	Northeast	1.040798586	0.021155468	0.911953044	0.258155405	2.753103944	0.100965976
10507	36119	Northeast	1.091417022	0.012334715	0.989205028	0.302144975	2.867979538	0.109626535
10509	36079	Northeast	0.951027809	0.009961251	0.962843326	0.151583693	1.126637985	0.210661548
11010	36059	Northeast	1.367540892	0.159546476	1.335895261	0.226002203	2.823544361	0.133391173
11020	36059	Northeast	1.745818158	0.096588376	1.737586574	0.233109407	3.751055638	0.103909171
11021	36059	Northeast	1.672753221	0.102048748	1.660218599	0.233746027	3.681145173	0.096877874
11023	36059	Northeast	1.396504637	0.045432142	1.396600216	0.185808686	3.218972531	0.036071089
11024	36059	Northeast	0.798275323	0.033103597	0.808473073	0.055085667	1.9811535	0.028338207
11412	36081	Northeast	0.276686817	0.059108399	0.268071016	0.030763961	0.325370572	0.022812506
11413	36081	Northeast	0.408659373	0.120916165	0.367821123	0.060626077	0.636668537	0.054132251
11414	36081	Northeast	0.29146329	0.094277846	0.247064669	0.02645301	0.300792211	0.024790804
11719	36103	Northeast	0.489313615	0.190147551	0.311036089	0.118567053	0.612693235	0.144802597
11720	36103	Northeast	1.673857997	0.31446595	1.601588891	0.365862661	3.71267514	0.203572989
11721	36103	Northeast	0.807409578	0.147471507	0.754999239	0.124954054	1.282769262	0.141278604
11722	36103	Northeast	0.771928778	0.264994187	0.506048269	0.153763572	1.296865306	0.162483158
12018	36083	Northeast	0.056290544	0.051381966	0.863659447	0.355753664	0.008050752	0.053454188
12019	36091	Northeast	0.925199349	0.444291883	0.56246623	0.256818503	0.577062179	0.151857756
12020	36091	Northeast	0.844128244	0.412504067	0.535086842	0.402003774	1.193909997	0.139202345
12022	36083	Northeast	0.631774434	0.235806942	0.103526135	0.127402729	0.208644088	0.053493882
12023	36001	Northeast	0.344684576	0.605917596	0.187161494	0.140978302	0.101469047	0.235683229
12024	36021	Northeast	0.302361211	0.170754605	0.132941872	0.106290507	0.252972426	0.089093057
12025	36035	Northeast	0.312320517	0.280203383	0.058097233	0.149542619	0.26806934	0.134590877
12027	36091	Northeast	0.772100399	0.26771437	0.565207525	0.235269142	0.493629101	0.105945684
12028	36083	Northeast	1.249983473	0.620522087	0.322381184	0.285609968	0.239434934	0.194076628
12029	36021	Northeast	0.090362807	0.045181403	0.045181403	0.075261534	0.353573944	0.310641602
12173	36021	Northeast	0.297394117	0.148697059	0.148697059	0.125409835	0.195317105	0.093240093
12174	36021	Northeast	0.569120718	0.296951625	0.272169092	0.18683867	0.486749116	0.093240093
12459	36025	Northeast	0.39408867	0.197405266	0.39408867	0.591133005	0.018748785	0.25766555
12460	36039	Northeast	0.070916956	0.143270621	0.072353665	0.178286238	0.103204736	0.148623671
12461	36111	Northeast	0.198412698	0.198412698	0.086844026	0.128998968	0.06759954	0.174408374
12463	36039	Northeast	0.08906513	0.066962263	0.022102867	0.170306684	1.824256428	0.123473644
12464	36111	Northeast	0.241312741	0.049769211	0.241312741	0.277258369	0.023114244	0.161292985
12465	36111	Northeast	0.635401411	0.049916093	0.635401411	0.591133005	0.015259955	0.25766555
12466	36111	Northeast	1.508778999	0.766121433	1.003243214	0.371333283	2.438615238	0.210656336
12468	36039	Northeast	0.207856994	0.1767055	0.207856994	0.218439689	0.003857129	0.176211454
12469	36001	Northeast	0.318768713	0.261857314	0.117688477	0.102025367	0.063877607	0.22939764
12470	36039	Northeast	0.094330724	0.094330724	0.596460161	0.047165362	0.805422651	0.123473644
12471	36111	Northeast	1.26687314	0.893546147	0.72669364	0.336260736	1.956879684	0.321884129
12472	36111	Northeast	1.777651206	1.03306691	1.024241928	0.423538559	2.364867082	0.391081886
12473	36039	Northeast	0.094330724	0.094330724	0.596460161	0.047165362	0.805422651	0.123473644
12474	36025	Northeast	0.252817179	0.073221757	0.252817179	0.130425369	0.038302803	0.108219531
12475	36111	Northeast	0.886910108	0.454323737	0.381922069	0.206546109	0.532748489	0.215303648
12477	36111	Northeast	0.441355511	0.32749018	0.04447944	0.156559583	0.113620205	0.13854417
12480	36111	Northeast	0.241312741	0.032067858	0.241312741	0.277258369	0.023114244	0.161292985
12594	36027	Northeast	0.58310872	0.255886059	0.388683171	0.055087313	0.077369946	0.054543819
12601	36027	Northeast	1.241457584	0.359425917	1.012047644	0.432267763	2.654209575	0.157319835
12785	36105	Northeast	0.053954894	0.335577139	0.043018154	0.452190537	2.577170357	0.009895797
12786	36105	Northeast	0.345601351	0.12698098	0.253283617	0.268871447	0.287980578	0.060916179
12787	36105	Northeast	0.740820106	0.124504782	0.493224843	0.105252436	0.913488518	0.158583294
12788	36105	Northeast	0.205262942	0.069710701	0.06421357	0.251913534	0.300573201	0.284849327
12789	36105	Northeast	0.143011049	0.069710701	0.036650174	0.176550929	0.069710701	0.039154268
12790	36105	Northeast	0.296724118	0.071155601	0.305701948	0.191121949	0.460651454	0.085113392
12791	36105	Northeast	0.359680087	0.052968907	0.253742273	0.123609394	0.048842434	0.158583294
12792	36105	Northeast	0.13394053	0.13394053	0.079234963	0.023446659	0.017580578	0.135427952
12801	36113	Northeast	1.088149357	0.440414084	0.765840905	0.3846284	2.212541085	0.16086361
12803	36091	Northeast	1.141851554	0.451185419	0.787229095	0.395399735	2.233929275	0.16086361
12804	36113	Northeast	1.188297715	0.484035783	0.827488004	0.291426116	2.255626426	0.16086361
12808	36113	Northeast	0.214456846	0.142717727	0.082937626	0.007633634	0.065983228	0.038303694
12809	36115	Northeast	0.349820382	0.288392805	0.128406813	0.349820382	0.995662241	0.216298397
12910	36019	Northeast	0.657508171	0.260319533	0.485175114	0.17796761	0.019163329	0.181484129
12911	36019	Northeast	0.225766723	0.152515853	0.073250871	0.02147997	0.022025947	0.16026005
12912	36019	Northeast	0.279017857	0.087604797	0.1027277	0.034788459	0.069373597	0.181422351
12913	36033	Northeast	1.317959939	0.346930259	0.739172431	0.749159426	2.208797157	0.088912599
12914	36033	Northeast	0.438981563	0.219490781	0.219490781	0.346814438	0.869452378	0.139188411
12916	36033	Northeast	0.04330129	0.215440776	0.168316917	0.404636949	0.526636157	0.095757924
12917	36033	Northeast	0.854061542	0.257109066	0.545530663	0.456093224	0.968507484	0.34308309
12918	36019	Northeast	0.520051876	0.119651137	0.419912173	0.292643198	0.729061519	0.059825569
12919	36019	Northeast	0.20661157	0.20661157	0.505588885	0.309917355	1.170235568	0.103305785
12920	36033	Northeast	0.376892389	0.107985808	0.24730942	0.26630555	0.406773143	0.157505119
12921	36019	Northeast	0.20661157	0.20661157	0.528059593	0.309917355	1.179486466	0.103305785
12922	36089	Northeast	0.027376419	0.066592675	0.006908568	0.066592675	0.013523449	0.008461507
12923	36019	Northeast	0.358705847	0.107985808	0.229122878	0.17796761	0.406773143	0.157505119
12924	36019	Northeast	0.463009449	0.218094703	0.053501685	0.32195083	1.162157535	0.16026005
12926	36033	Northeast	0.897362832	0.257109066	0.588831953	0.456093224	0.918889543	0.185577971
13314	36053	Northeast	0.137854977	0.540753763	0.09667782	0.630912425	0.137854977	0.082477032
13315	36077	Northeast	5.242366936	0.378733328	4.804472498	0.125250501	0.181488203	0.099675387
13316	36065	Northeast	0.278501189	0.137606508	0.070447341	0.067159167	0.032063273	0.070447341
13317	36057	Northeast	0.214838155	0.214838155	0.059630292	0.143225437	0.235118872	0.071612718
13318	36065	Northeast	0.440941381	0.28920462	0.121955927	0.369823855	0.264135634	0.066912412
13319	36065	Northeast	1.155951032	0.468068495	0.725060416	0.802876447	1.762694773	0.168050208
13320	36077	Northeast	0.260314981	0.517930495	0.189787783	2.202602821	0.130157491	0.129752729
13321	36065	Northeast	1.237600403	0.557663097	0.725060416	0.77786089	1.800608698	0.179019329
13322	36043	Northeast	0.327360856	0.168229506	0.129350517	0.186724043	0.29577415	0.074387873
13323	36065	Northeast	1.237600403	0.557663097	0.725060416	0.77786089	1.708601092	0.20391229
13324	36043	Northeast	0.107701393	0.177226306	0.003414024	0.347891443	0.003414024	0.034762457
13495	36065	Northeast	1.160096237	0.476381599	0.727499518	0.806788409	1.743707988	0.169861268
13501	36065	Northeast	1.127978275	0.461698605	0.71006455	0.779200728	1.721137163	0.142426904
13685	36045	Northeast	0.390000434	0.134495128	0.251652142	0.303596238	0.831631522	0.156666144
13845	36107	Northeast	0.37504087	0.392027763	1.169869794	0.453771404	0.151257135	0.16821342
13846	36025	Northeast	1.033966089	0.672207985	0.296766634	0.123977188	0.654174653	0.162099156
13847	36025	Northeast	0.599686823	0.473485113	0.082301698	0.375935385	0.244964712	0.134807226
13849	36077	Northeast	0.468776826	0.240694388	0.116761049	0.175141573	0.175141573	0.116761049
13850	36007	Northeast	0.94277136	0.377718279	0.540061442	0.498327281	1.202845888	0.099100166
13856	36025	Northeast	0.816215481	0.680179567	0.098202698	0.40810774	0.40810774	0.134807226
13859	36077	Northeast	0.070992475	0.070992475	0.329905274	0.573480224	0.613463946	0.209125495
13860	36025	Northeast	1.22345137	0.498158464	0.589532325	0.626980175	1.149450957	0.251143146
13861	36077	Northeast	1.22345137	0.498158464	0.589532325	0.733977821	1.149450957	0.251143146
10014	36061	Northeast	1.353454178	0.196392905	1.284028207	0.170018016	2.986454751	0.067108789
10016	36061	Northeast	2.678543457	0.23599814	2.874525305	0.373909483	6.541090097	0.117699488
10017	36061	Northeast	2.904666499	0.249460438	3.112751669	0.395436421	6.993826644	0.125744905
10018	36061	Northeast	1.964019177	0.224627086	2.014603353	0.307587404	4.912510941	0.127545181
10019	36061	Northeast	1.922552587	0.110800339	2.135768429	0.287458229	4.857082021	0.107088895
10021	36061	Northeast	2.771300287	0.157269537	3.119162947	0.379898044	7.157521583	0.115035242
10022	36061	Northeast	2.757232489	0.2178915	3.074031558	0.389669677	7.038748731	0.123465463
10023	36061	Northeast	2.143393926	0.117978901	2.459826617	0.354121561	5.515896559	0.092732032
10024	36061	Northeast	2.313106644	0.124153589	2.668451627	0.386872931	6.009171238	0.077740656
10025	36061	Northeast	1.61717134	0.107623664	1.840327479	0.213002692	4.073890317	0.060245019
10026	36061	Northeast	1.492373851	0.094140385	1.69853794	0.216481133	3.529171933	0.03723141
10027	36061	Northeast	1.580433376	0.111074253	1.756200286	0.213601241	3.626737426	0.051102828
10028	36061	Northeast	2.466303536	0.121484168	2.799700587	0.343998008	6.4541271	0.076867803
10029	36061	Northeast	2.005763827	0.107420676	2.293449969	0.297994936	4.98656505	0.044342778
10030	36061	Northeast	1.225861777	0.125543563	1.372174023	0.214959773	2.711229367	0.016129612
10031	36061	Northeast	0.825663854	0.081960967	0.879376635	0.137902688	1.826817311	0.026177832
10032	36061	Northeast	1.134182114	0.139863099	1.166379631	0.213753342	2.313927348	0.068566535
10033	36061	Northeast	1.613808902	0.219780538	1.649854342	0.308536561	3.402622873	0.096168719
10034	36061	Northeast	1.100369296	0.140593582	1.120480949	0.196688317	2.119349233	0.032592655
10510	36119	Northeast	0.917467635	0.075989583	0.875654206	0.10306679	1.830425796	0.057904111
10511	36119	Northeast	0.503269681	0.032620672	0.604312936	0.043430773	0.806531332	0.063535152
10512	36079	Northeast	0.53292668	0.017906385	0.513657185	0.079294482	0.839696882	0.191643249
10514	36119	Northeast	1.744264048	0.05285334	1.618726156	0.332601213	4.281873901	0.120011913
11030	36059	Northeast	2.068075383	0.157371511	2.045582612	0.265202816	4.464360847	0.142014364
11040	36059	Northeast	2.160254086	0.134356666	2.136211232	0.300616896	4.676388186	0.127262254
11042	36059	Northeast	2.402645617	0.156648693	2.377963084	0.316361644	4.990496258	0.180916284
11050	36059	Northeast	1.030571915	0.075424778	0.989933107	0.148777339	2.133065986	0.058680506
11096	36059	Northeast	0.827672755	0.254899221	0.59908349	0.071743283	0.992530231	0.061343411
11101	36081	Northeast	2.068638237	0.14016204	2.297072637	0.277313198	5.301138167	0.081593479
11102	36081	Northeast	0.551869052	0.079071281	0.547610163	0.040467266	0.873655391	0.022479346
11103	36081	Northeast	0.348169476	0.050389286	0.332671532	0.023040458	0.440763007	0.01059023
11104	36081	Northeast	1.585539971	0.105382954	1.714212082	0.213186372	3.74150374	0.041226683
11105	36081	Northeast	0.477626402	0.070209361	0.458679725	0.031318041	0.669467132	0.011229682
11106	36081	Northeast	1.21058168	0.065395905	1.374421193	0.188893562	2.973538594	0.031190555
11724	36103	Northeast	0.864402042	0.140996587	0.79624671	0.109358812	1.592148388	0.21722671
11725	36103	Northeast	0.856888594	0.216799528	0.73930234	0.185155568	1.437116943	0.201873119
11726	36103	Northeast	0.624889943	0.178147607	0.458575161	0.086992173	1.008598902	0.171646672
11727	36103	Northeast	0.664669071	0.168799171	0.602549611	0.276563507	1.510595541	0.117861617
12031	36095	Northeast	0.429487566	0.357859459	0.202886506	0.143256214	0.040280214	0.270441901
12032	36035	Northeast	0.44052975	0.261070467	0.189391281	0.119190759	0.40169479	0.051332271
12175	36095	Northeast	0.419777896	0.472465763	0.130807512	0.401095162	0.030355594	0.143247363
12176	36039	Northeast	0.212605134	0.237601344	0.119711119	0.047165362	0.189429816	0.240431496
12177	36057	Northeast	1.132567232	0.357296002	0.842263923	0.470338024	1.599754635	0.121111934
12180	36083	Northeast	0.691489231	0.220479455	0.460801577	0.223909513	0.85788334	0.043726256
12182	36083	Northeast	0.508080772	0.122336714	0.31465321	0.170670181	0.552264145	0.023995357
12183	36001	Northeast	1.162724536	0.326856068	0.832735762	0.369550395	1.48333117	0.086261754
12184	36021	Northeast	0.463565072	0.26968661	0.193878462	0.18683867	0.239805049	0.093240093
12185	36083	Northeast	0.026547028	0.026547028	0.291839835	0.3103508	0.348612725	0.042199435
12186	36001	Northeast	0.220736033	0.089618431	0.131338273	0.075311145	0.436982979	0.075385765
12187	36095	Northeast	0.512176271	0.517566032	0.143256214	0.29729195	0.040280214	0.188909084
12188	36091	Northeast	0.611794023	0.306315197	0.280596956	0.144809664	0.624080759	0.125824923
12189	36001	Northeast	1.15518405	0.285004237	0.84984872	0.353707173	1.5152178	0.101208169
12190	36041	Northeast	0.141304223	0.132672194	0.008632029	0.005301788	0.062020083	0.004037726
12192	36039	Northeast	0.432315837	0.243045505	0.155997999	0.105699364	0.224648524	0.047357454
12193	36001	Northeast	0.154368513	0.226722177	0.072353665	0.062645453	0.243891702	0.069541029
12194	36095	Northeast	0.041107957	0.114329715	0.020508712	0.185793266	0.030355594	0.063905547
12481	36111	Northeast	0.19230312	0.076649063	0.115654058	0.069005969	0.055033914	0.126365366
12482	36039	Northeast	0.333883323	0.203139911	0.130743411	0.228738866	0.056295745	0.202556285
12483	36111	Northeast	0.471639014	0.173233303	0.323190696	0.056513139	0.280992278	0.316605984
12484	36111	Northeast	0.214465248	0.155375034	0.020086371	0.128998968	0.06759954	0.147580648
12485	36039	Northeast	0.045749882	0.041849059	0.243563522	0.121757612	0.138513266	0.16096031
12486	36111	Northeast	1.133706966	0.91251818	0.522303778	0.263258753	1.28657317	0.311515579
12810	36113	Northeast	0.106652446	0.053326223	0.079989335	0.013464385	0.016940446	0.09119927
12927	36089	Northeast	0.211863338	0.105931669	0.001573812	0.00475662	0.06924829	0.007853766
12928	36031	Northeast	0.507122891	0.507122891	0.09771987	0.02686266	0.09771987	0.148367953
12929	36019	Northeast	0.106940948	0.037851546	0.088600835	0.129044016	0.193251204	0.018925773
12930	36033	Northeast	0.496755403	0.123254648	0.299815984	0.31245082	0.526636157	0.118161076
12932	36031	Northeast	0.759685996	0.506457331	0.506457331	0.027137275	0.506457331	0.253228665
12933	36019	Northeast	0.115188021	0.015897649	0.098896217	0.17796761	0.168659024	0.157505119
12934	36019	Northeast	0.358705847	0.107985808	0.237317681	0.17796761	0.423016544	0.157505119
12935	36019	Northeast	0.218421788	0.050253478	0.176363113	0.17796761	0.306205838	0.074100975
12936	36031	Northeast	0.11348754	0.11348754	0.212712079	0.022996488	0.212712079	0.16867058
13081	36011	Northeast	0.312940072	0.156470036	0.312940072	0.156470036	0.156470036	0.01180526
13082	36053	Northeast	0.566167142	0.363114009	0.221678139	0.273716009	0.668552949	0.041402363
13325	36049	Northeast	0.188040617	0.188040617	0.18172378	0.251536251	0.094020308	0.044876589
13326	36077	Northeast	12.34397106	0.619674671	11.43922023	4.911923812	24.89050468	0.237322351
13327	36049	Northeast	0.074760766	0.149521531	0.275665829	0.20103722	0.922297118	0.102877182
13328	36065	Northeast	0.249450146	0.298247915	0.054262751	0.484256233	0.150800663	0.1189693
13329	36035	Northeast	0.629295017	0.551660894	0.077634123	0.128390124	0.084699106	0.023859727
13332	36017	Northeast	0.832937726	0.721616341	0.144843569	0.623651292	1.389798073	0.110570544
13333	36077	Northeast	5.344651649	0.189143181	0.059630292	0.189143181	10.51191105	0.129752729
13334	36053	Northeast	0.507742964	0.565828466	0.144843569	0.34777264	1.196897311	0.168656046
13335	36077	Northeast	5.334537551	0.526158567	4.757129038	0.125250501	0.181488203	0.122544976
13337	36077	Northeast	12.08365608	0.619674671	11.30906274	4.911923812	24.94183539	0.237322351
13338	36043	Northeast	0.237062302	0.252789342	0.03070613	0.389003778	0.03948853	0.034762457
13339	36057	Northeast	0.289209716	0.289209716	0.07437156	0.227892273	0.07437156	0.071612718
13340	36043	Northeast	0.188567107	0.076711822	0.103275557	0.199575423	0.186968099	0.056808873
13341	36065	Northeast	0.677851807	0.515544367	0.287967836	0.620774648	0.525527305	0.200364461
13342	36077	Northeast	5.38548221	0.544991559	4.764991282	0.232248147	0.181488203	0.122544976
13343	36049	Northeast	0.418587746	0.323499882	0.18172378	0.251536251	0.657349381	0.044876589
13345	36049	Northeast	0.188040617	0.188040617	0.18172378	0.251536251	0.094020308	0.044876589
13346	36053	Northeast	0.557059073	0.615144575	0.144843569	0.34777264	1.278476688	0.168656046
13348	36077	Northeast	5.505762826	0.422684776	4.981972784	0.234695614	0.619604562	0.237322351
13502	36065	Northeast	1.127978275	0.461698605	0.71006455	0.798808187	1.721137163	0.153396026
13601	36045	Northeast	0.928572461	0.320226494	0.599171767	0.722848187	1.889306241	0.113350137
13602	36045	Northeast	0.15845702	0.131268463	0.042587624	0.047794064	0.186573991	0.13607555
13603	36045	Northeast	0.15845702	0.131268463	0.042587624	0.047794064	0.186573991	0.13607555
13605	36045	Northeast	0.547150774	0.354505604	0.021905325	0.303596238	0.090768812	0.117702448
13606	36045	Northeast	0.627490609	0.206392217	0.441621774	0.494859714	1.827960448	0.20543455
13607	36045	Northeast	0.953061711	0.953061711	0.052762544	0.714796283	0.476530855	0.095219958
13687	36089	Northeast	0.052460392	0.298610624	0.052460392	0.237757126	0.885323781	0.051458878
13690	36089	Northeast	0.504436519	0.25221826	0.007035805	0.002730997	0.005461994	0.005461994
13691	36045	Northeast	1.123892913	0.766330479	0.268041123	0.554867363	0.722798507	0.133208653
13862	36007	Northeast	0.451693114	0.561631548	0.529300406	0.370937239	1.135305769	0.185667325
13863	36023	Northeast	0.219479458	0.329417892	0.129672437	0.219479458	0.324336526	0.109938434
13864	36107	Northeast	0.179490248	0.179490248	0.194073797	0.059830083	0.059830083	0.110289832
10035	36061	Northeast	2.175746447	0.143582602	2.457841115	0.339474288	5.151870184	0.030601723
10516	36079	Northeast	0.834160071	0.101789358	0.775421829	0.073323472	1.165390045	0.0611669
10517	36119	Northeast	0.853297409	0.051901538	0.895726563	0.1416229	1.09329158	0.159626891
10518	36119	Northeast	0.175063838	0.16571548	0.201553083	0.039462655	0.535858506	0.062641152
10519	36119	Northeast	1.133724716	0.017906385	1.10737685	0.140888578	1.629972667	0.272091133
10520	36119	Northeast	0.389967156	0.032191581	0.359446936	0.056023781	0.343281449	0.063723158
10522	36119	Northeast	0.460112012	0.098843724	0.40818295	0.083835259	1.072876635	0.08041592
10523	36119	Northeast	1.615526193	0.211554835	1.505062157	0.384705064	3.533435056	0.148055965
10524	36079	Northeast	0.655696482	0.032620672	0.621358566	0.059010756	0.824331606	0.083613922
10526	36119	Northeast	1.260292579	0.012334715	1.209192671	0.323541705	3.367040056	0.185305141
10527	36119	Northeast	0.641803866	0.019280866	0.597056855	0.135885222	0.72447847	0.222744431
10528	36119	Northeast	0.867181558	0.098906435	0.777373187	0.145216007	1.687556301	0.096853602
11415	36081	Northeast	0.789300378	0.15300141	0.735854301	0.036959969	1.103171152	0.047374127
11416	36081	Northeast	0.407421423	0.108655002	0.359330933	0.021897295	0.498203137	0.034783912
11417	36081	Northeast	0.358916682	0.108277181	0.300764777	0.023663424	0.400634787	0.03031082
11418	36081	Northeast	0.656762154	0.138959532	0.612389057	0.035487218	0.936385743	0.049497822
11419	36081	Northeast	0.425792713	0.117010333	0.383813471	0.023763165	0.494335634	0.03247558
11420	36081	Northeast	0.334731067	0.102623885	0.282001576	0.026878447	0.321224996	0.025324724
11421	36081	Northeast	0.452051223	0.105592854	0.399847107	0.019671419	0.587578534	0.035285765
11422	36081	Northeast	0.621846452	0.147214297	0.542621434	0.078198409	1.057074995	0.089936158
11729	36103	Northeast	0.737112244	0.242557421	0.523486332	0.122164736	1.37927877	0.156392522
11730	36103	Northeast	0.61116039	0.225758417	0.373672534	0.095641409	1.052093559	0.121108493
11731	36103	Northeast	0.95194373	0.15763475	0.899167621	0.192739872	1.733194672	0.17489461
11732	36059	Northeast	1.311415242	0.347568533	1.044711154	0.14582515	2.195036705	0.265317041
11733	36103	Northeast	1.439057963	0.248361162	1.483709321	0.371419772	3.824679265	0.11885896
12033	36083	Northeast	0.171410879	0.085490008	0.072325211	0.062957	0.100333318	0.043506001
12035	36095	Northeast	0.538047519	0.412139436	0.251816166	0.215531438	0.072275224	0.324721877
12036	36095	Northeast	0.303109005	0.378594462	0.06016761	0.288523653	0.043927394	0.112534213
12037	36021	Northeast	0.463565072	0.26968661	0.193878462	0.108048881	0.352837715	0.093240093
12040	36083	Northeast	0.255446209	0.177625415	0.04940978	0.076077813	0.106248419	0.017568811
12041	36001	Northeast	0.240049187	0.140452439	0.09157604	0.068718144	0.332433119	0.032785185
12042	36039	Northeast	0.322165219	0.313889096	0.119711119	0.033272334	0.189429816	0.116898483
12195	36021	Northeast	0.854345129	0.269400349	0.710230541	0.335717295	0.252972426	0.168249365
12196	36083	Northeast	0.402154054	0.198014485	0.284890703	0.092644711	0.435355132	0.087061
12197	36077	Northeast	0.209511837	0.209511837	0.307771186	0.388194292	0.482769402	0.184821936
12198	36083	Northeast	0.440287313	0.198095075	0.267522643	0.200234357	0.548592295	0.063142872
12202	36001	Northeast	1.823212494	0.394065543	1.565953625	0.593946399	3.849852433	0.114272737
12203	36001	Northeast	1.947349566	0.428235382	1.626822772	0.660319728	4.002136758	0.142624912
12204	36001	Northeast	2.487271363	0.509835427	2.039814967	0.827252493	4.682182787	0.151723368
12487	36111	Northeast	0.019375339	0.019375339	0.928852946	0.394823891	2.515716817	0.059530989
12489	36111	Northeast	0.41768412	0.173233303	0.280172543	0.15920363	0.366331073	0.44940216
12603	36027	Northeast	1.084503694	0.242085978	0.977359379	0.454323486	2.63255278	0.163415211
12811	36113	Northeast	0.192820343	0.521648409	0.082937626	0.001396948	0.007929259	0.038303694
12812	36041	Northeast	0.3948527	0.3948527	0.005924116	0.00475662	-9999	0.002735978
12814	36113	Northeast	0.051515482	0.051515482	0.139812149	0.019557269	0.048989537	0.038303694
12815	36113	Northeast	0.352443609	0.234962406	0.117481203	0.007956774	0.067275788	0.038303694
12816	36115	Northeast	0.718304801	0.239434934	0.239434934	0.119717467	0.239434934	0.112862773
12817	36113	Northeast	0.352443609	0.234962406	0.117481203	0.009404889	0.067668793	0.038303694
12819	36115	Northeast	0.075120192	0.075120192	0.087839199	0.075120192	0.024711697	0.057415717
12821	36115	Northeast	0.075120192	0.075120192	0.341011865	0.075120192	0.711502885	0.059136606
12822	36091	Northeast	0.179070264	0.179070264	0.473923439	0.053413097	1.451474851	0.117065724
12937	36033	Northeast	0.561264646	0.200171936	0.392002112	0.127323657	0.406773143	0.118161076
12939	36033	Northeast	1.317959939	0.346930259	0.739172431	0.749159426	2.208797157	0.088912599
12941	36031	Northeast	0.279017857	0.087604797	0.186797762	0.057971014	0.386625122	0.181422351
12942	36031	Northeast	0.754606518	0.509885979	0.299178921	0.057971014	0.386625122	0.181422351
12944	36031	Northeast	0.225766723	0.152515853	0.073250871	0.32195083	0.022025947	0.16026005
12945	36033	Northeast	1.317959939	0.346930259	0.739172431	0.658979969	2.208797157	0.088912599
12946	36031	Northeast	0.757978333	0.619952108	0.205873433	0.138026225	0.414078675	0.113540679
12950	36031	Northeast	0.759685996	0.506457331	0.506457331	0.009021587	0.506457331	0.253228665
12952	36019	Northeast	0.029017549	0.024342372	0.029017549	0.103763945	0.009280332	0.06615215
12953	36033	Northeast	0.897362832	0.257109066	0.588831953	0.456093224	0.968507484	0.281335895
12955	36019	Northeast	0.387723396	0.107985808	0.258140427	0.26630555	0.406773143	0.157505119
13083	36075	Northeast	0.374167477	0.523834468	0.077965732	0.088146266	0.399150577	0.085346078
13084	36067	Northeast	0.901222779	0.281820154	0.650001064	0.51291714	1.812459414	0.027963257
13087	36023	Northeast	0.766520348	0.463551251	0.277721672	0.437160808	0.971638504	0.100609804
13350	36043	Northeast	0.60263438	0.265695452	0.364507644	0.482478677	0.23867002	0.056808873
13352	36065	Northeast	0.248303261	0.413838768	0.449095554	0.413838768	0.982051518	0.082767754
13353	36041	Northeast	0.007692957	0.012659022	0.000243859	0.024849389	0.000243859	0.002483033
13354	36065	Northeast	0.256431888	0.421967396	0.008128627	0.433446227	0.008128627	0.082767754
13355	36053	Northeast	0.96130743	0.849986046	0.144843569	1.017832303	1.389798073	0.180721368
13608	36045	Northeast	0.334189636	0.169834621	0.094354713	0.044679727	0.148015119	0.076467911
13612	36045	Northeast	0.820785974	0.298984246	0.51343657	0.571665075	1.371996655	0.069589422
13613	36089	Northeast	0.392327698	0.153492725	0.155268135	0.160513644	0.187246354	0.021027336
13614	36089	Northeast	0.058112506	0.50885983	0.368598616	0.512904371	0.987150087	0.087106649
13615	36045	Northeast	0.60111772	0.156499124	0.413539072	0.363916064	0.875777525	0.039877047
13616	36045	Northeast	1.056335333	0.405401742	0.619854066	0.70042817	2.035191307	0.063266671
13617	36089	Northeast	0.733972278	0.433152598	0.230203199	0.327826594	0.999949328	0.150342225
13618	36045	Northeast	0.149839458	0.149839458	0.017975153	0.049946486	0.070488408	0.039992382
13619	36045	Northeast	0.349488647	0.208997937	0.223671545	0.392124914	0.724848254	0.210639269
13620	36049	Northeast	0.863633675	0.708014299	0.489985541	0.395479212	1.780041344	0.068507228
13621	36089	Northeast	0.764623908	0.369658802	0.436183248	0.10360547	1.20940004	0.072486214
13622	36045	Northeast	0.539839891	0.284334585	0.251652142	0.330498582	0.767047469	0.142639646
13865	36007	Northeast	0.097761267	0.097761267	0.671370224	0.204583049	1.011154361	0.097761267
13901	36007	Northeast	1.24161994	0.288389094	0.9801353	0.811880081	2.014333053	0.092055674
13902	36007	Northeast	1.57774964	0.529229298	1.069458697	0.992992527	2.183198699	0.146859632
13903	36007	Northeast	1.134785864	0.209450034	0.952240282	0.782825048	1.863328036	0.099142768
13904	36007	Northeast	0.770975994	0.160924004	0.580577113	0.578881602	1.137091989	0.092818098
13905	36007	Northeast	1.597133993	0.538921475	1.069458697	1.031160766	2.241507726	0.146859632
14001	36029	Northeast	0.265722384	0.205692676	0.495506152	0.329257295	0.060029708	0.054257528
14004	36029	Northeast	0.084624371	0.049525568	0.035098803	0.037434056	0.044452151	0.119556289
14005	36037	Northeast	0.506021927	0.152280858	0.249714875	0.330448756	0.982201499	0.21155831
10036	36061	Northeast	2.029514955	0.22251175	2.075993968	0.312574017	4.996956568	0.129735074
10037	36061	Northeast	2.085428928	0.185089033	2.322176277	0.378764155	4.820537192	0.039753171
10038	36061	Northeast	1.776019985	0.180360457	1.789973652	0.264123434	4.226541223	0.066869334
10039	36061	Northeast	1.217325788	0.154184868	1.27468428	0.220864889	2.322597966	0.033853799
10040	36061	Northeast	0.903403175	0.131664633	0.933053438	0.167893262	1.732011012	0.03990941
10044	36061	Northeast	0.783745874	0.035673304	0.886638122	0.156445658	1.86155833	0.021858507
10065	36061	Northeast	2.952679616	0.234418343	3.275554169	0.407030399	7.399114707	0.122253478
10069	36061	Northeast	2.322875459	0.127092272	2.697578832	0.39767421	6.01110685	0.079982551
10530	36119	Northeast	1.594286156	0.191353608	1.492713842	0.382309955	3.216629115	0.151797792
10532	36119	Northeast	1.69535665	0.193928084	1.588854166	0.384264622	3.448256014	0.161239694
10533	36119	Northeast	0.22037353	0.063905377	0.160679322	0.033495987	0.530711921	0.061383095
10535	36119	Northeast	0.809420725	0.039800421	0.840842817	0.248517064	1.049079424	0.198580949
10536	36119	Northeast	1.450075353	0.040436335	1.30582789	0.380375505	3.146002112	0.227535978
10537	36079	Northeast	0.500495516	0.032620672	0.591907453	0.131388961	0.828312449	0.093772047
10538	36119	Northeast	1.037727796	0.109983518	0.951636366	0.181118644	2.225569565	0.082106941
10541	36079	Northeast	0.494592851	0.027800225	0.541178071	0.148847602	1.01679757	0.230486934
10543	36119	Northeast	0.871468515	0.099362828	0.78464832	0.151081004	1.542333173	0.063151789
10545	36119	Northeast	1.320498919	0.079889955	1.243973304	0.188827994	2.326613179	0.144606889
10546	36119	Northeast	2.133238014	0.085373901	1.967204547	0.434367012	4.574399437	0.223359039
10547	36119	Northeast	0.836671015	0.051901538	0.85599199	0.131689257	1.064836178	0.149693248
10548	36119	Northeast	0.581111522	0.043128737	0.670656559	0.064446903	0.841959549	0.072387686
10549	36119	Northeast	1.125467317	0.047676587	0.97330836	0.283127347	2.774753388	0.113963696
10550	36119	Northeast	0.599697844	0.061288444	0.569713757	0.090291908	1.078107125	0.037728648
10552	36119	Northeast	1.232345823	0.18128574	1.100600456	0.157653292	2.039952856	0.080228957
10553	36119	Northeast	0.631765307	0.052936962	0.610481624	0.058928588	0.980987854	0.04166624
10560	36119	Northeast	0.901334253	0.253031573	0.914806418	0.110103958	1.398869756	0.137703358
10562	36119	Northeast	1.024094707	0.08537661	0.983852437	0.125978008	1.926417056	0.077386067
10566	36119	Northeast	0.548786953	0.032620672	0.657700567	0.082502362	0.893950921	0.097557884
11109	36081	Northeast	1.809229038	0.127849931	1.985006177	0.274595321	4.561537625	0.068547728
11201	36047	Northeast	1.028083286	0.138524013	0.99498897	0.096561985	1.897448909	0.032797627
11735	36103	Northeast	0.947043231	0.235512068	0.749928544	0.103103578	1.5331256	0.291612895
11738	36103	Northeast	1.230388909	0.288416738	1.011159503	0.225077123	2.094558566	0.195311424
11739	36103	Northeast	0.491227243	0.190802999	0.287638809	0.085611444	0.915565997	0.107410561
11740	36103	Northeast	0.899946037	0.158303827	0.844967378	0.142384359	1.435563142	0.217624478
11741	36103	Northeast	0.564650324	0.18216198	0.335184047	0.124863465	0.723001667	0.168877551
11742	36103	Northeast	1.185102426	0.271706033	0.964483125	0.218093424	2.049710087	0.192298159
11743	36103	Northeast	0.846423263	0.153795973	0.730259313	0.137140981	1.378027432	0.210867534
11746	36103	Northeast	1.021824308	0.175055659	0.919741236	0.147724791	1.933631062	0.2470015
11747	36103	Northeast	0.45250552	0.099188644	0.382296837	0.054175376	0.992739992	0.134274046
11749	36103	Northeast	0.563643067	0.15971986	0.399814977	0.108375884	0.683789369	0.131966531
11751	36103	Northeast	0.729965594	0.266242934	0.464785404	0.128337401	1.275858157	0.154960921
11752	36103	Northeast	0.765023518	0.279753866	0.48536489	0.149239741	1.317538374	0.186395457
11753	36059	Northeast	1.688680018	0.236699809	1.537566055	0.228254713	3.121355208	0.319174941
11754	36103	Northeast	0.622828069	0.12967211	0.564071526	0.147780544	0.978932503	0.167375419
11755	36103	Northeast	1.463276466	0.256689574	1.407995313	0.236182308	3.249389927	0.168491541
11756	36059	Northeast	0.780796345	0.153166763	0.664178289	0.08578902	1.278508487	0.214593231
12043	36095	Northeast	0.512176271	0.517566032	0.202886506	0.29729195	0.040280214	0.188909084
12045	36001	Northeast	0.18044679	0.099817002	0.047357454	0.033272334	0.189429816	0.047357454
12046	36001	Northeast	0.216540893	0.255622223	0.072353665	0.033272334	0.239558799	0.099679681
12047	36001	Northeast	0.668461145	0.172437982	0.421707516	0.257669417	0.898707324	0.04884336
12051	36039	Northeast	0.490800862	0.279427663	0.178100865	0.214845838	0.245725561	0.047357454
12052	36083	Northeast	0.024541763	0.008020211	0.016521552	0.015245148	0.008260776	0.009551737
12053	36093	Northeast	0.403857545	0.225787264	0.332510513	0.023630048	0.023630048	0.135812793
12054	36001	Northeast	1.633466357	0.244125644	1.480874706	0.54257398	3.642320528	0.075167001
12056	36093	Northeast	0.275766166	0.145123167	0.230051768	0.033189638	0.074743142	0.088428703
12057	36115	Northeast	1.295396734	0.665935347	0.322381184	0.285609968	0.239434934	0.202796351
12058	36039	Northeast	0.189075883	0.214072094	0.119711119	0.336526117	0.189429816	0.240372127
12059	36001	Northeast	0.26123302	0.52246604	0.353203452	0.139574064	0.045181403	0.068978615
12205	36001	Northeast	1.072676491	0.204527006	0.925848493	0.359869446	2.308995452	0.1085873
12206	36001	Northeast	1.933450622	0.364723049	1.690864849	0.607800614	3.92929716	0.134170661
12490	36111	Northeast	0.315770059	0.232834127	0.957144815	0.170306684	1.866237576	0.125021703
12491	36111	Northeast	1.51718011	0.54407092	1.068044105	0.355550769	2.065606061	0.297577084
12492	36039	Northeast	0.293773378	0.103483743	0.188651289	0.036821965	0.001651017	0.074008811
12493	36111	Northeast	0.2396545	0.263131782	0.066681885	0.038399319	0.052849244	0.087214116
12823	36115	Northeast	0.267916946	0.48357362	0.066979236	0.267916946	0.106064735	0.112862773
12824	36113	Northeast	0.158167929	0.104841706	0.079989335	0.106870881	0.900383147	0.09119927
12827	36115	Northeast	0.039300452	0.013100151	0.026200301	0.026200301	0.243204818	0.166576692
12956	36031	Northeast	0.532059733	0.425703693	0.212712079	0.006093845	0.212712079	0.148367953
12957	36033	Northeast	0.69986762	0.215440776	0.125015627	0.127323657	0.545376118	0.118161076
12958	36019	Northeast	0.20661157	0.20661157	0.485175114	0.309917355	1.093440048	0.103305785
12959	36019	Northeast	0.08677686	0.08677686	0.008194802	0.213106488	0.0162434	0.04338843
13088	36067	Northeast	1.509958642	0.47297058	1.072001237	0.923293484	3.21970208	0.154545712
13090	36067	Northeast	0.538594865	0.371439128	0.222271069	0.284365426	0.665915511	0.131781693
13092	36011	Northeast	0.233852659	0.233852659	0.407055172	0.097380465	0.097380465	0.011608335
13101	36023	Northeast	0.63356119	0.330592093	0.277721672	0.298824616	0.89009278	0.098559566
13102	36109	Northeast	1.162941481	0.865894674	0.364026353	0.273631405	1.006297311	0.225710499
13357	36043	Northeast	0.3994047	0.140099895	0.28687352	0.313192103	0.113074463	0.056808873
13623	36089	Northeast	1.038602762	0.594539271	0.346391668	0.503333791	0.781891557	0.039992382
13624	36045	Northeast	0.356760614	0.356760614	0.019252782	0.118920205	0.216891319	0.095219958
13692	36045	Northeast	0.550125376	0.550125376	0.019252782	0.350160925	0.200142959	0.039992382
13693	36045	Northeast	0.149839458	0.149839458	0.019252782	0.057946486	0.01674836	0.122540523
14006	36029	Northeast	0.294608987	0.166936532	0.127672454	0.050436274	0.323994213	0.192274723
14008	36063	Northeast	0.440980233	0.362437977	0.235626767	0.190024976	0.250955257	0.157084511
14009	36121	Northeast	0.182915676	0.121943784	0.121943784	0.194130314	0.060971892	0.090610787
10567	36119	Northeast	0.815231988	0.051901538	0.832834618	0.1416229	1.043532702	0.159626891
10570	36119	Northeast	1.693620211	0.090920614	1.54149405	0.323324556	4.203946331	0.138272488
10573	36119	Northeast	1.029020329	0.092402249	0.981369171	0.321680559	2.280698408	0.098990654
10576	36119	Northeast	0.136957449	0.023684892	0.169424114	0.005567495	0.405686818	0.030842463
10577	36119	Northeast	1.025853233	0.112924109	0.969613635	0.315241263	2.291479974	0.133196808
10578	36119	Northeast	1.52381123	0.012334715	1.439410265	0.233451106	2.929786879	0.209970022
10579	36079	Northeast	0.128294037	0.029319328	0.093597462	0.110869406	0.120403487	0.065571525
10580	36119	Northeast	1.111605904	0.111754634	1.033854615	0.312771697	2.318863029	0.115657755
10583	36119	Northeast	1.284364273	0.143449833	1.176124398	0.334126979	2.495131857	0.138695887
10588	36119	Northeast	0.86992631	0.051901538	0.889247285	0.236790435	1.087659919	0.172273668
10589	36119	Northeast	0.504384265	0.181613214	0.531888026	0.109929057	1.246854082	0.14567653
11423	36081	Northeast	1.032423137	0.117031784	0.983229956	0.094698238	1.705996455	0.055377654
11757	36103	Northeast	0.745243478	0.216341329	0.535674974	0.112447964	1.287544839	0.158252691
11758	36059	Northeast	0.623388343	0.165696036	0.488685588	0.080377865	0.978310043	0.208518412
12060	36021	Northeast	0.166170955	0.120989551	0.045181403	0.70834235	0.29746037	0.216460223
12061	36083	Northeast	0.238456099	0.1270938	0.165490102	0.093394324	0.307154166	0.047393043
12062	36083	Northeast	0.041830503	0.041830503	0.171748803	0.154823035	0.252972426	0.041830503
12063	36083	Northeast	0.252111807	0.131207553	0.103421551	0.073649263	0.197509381	0.089223546
12064	36077	Northeast	0.209511837	0.209511837	0.353366366	0.388194292	0.482769402	0.184821936
12065	36091	Northeast	0.451369068	0.341895839	0.159153194	0.140931019	0.475437701	0.112788444
12207	36001	Northeast	2.292489013	0.449703194	1.924929305	0.779000193	4.431318968	0.155520753
12208	36001	Northeast	1.673090849	0.248805693	1.516492361	0.566409009	3.75412449	0.101613528
12209	36001	Northeast	1.744629706	0.359813618	1.546823434	0.595136895	3.688721008	0.094754874
12210	36001	Northeast	2.047421924	0.395882503	1.77105874	0.656124639	4.084094429	0.133480675
12211	36001	Northeast	2.192285448	0.401486931	1.874583632	0.78849268	4.532276767	0.128700932
12494	36111	Northeast	0.358146519	0.180403899	0.149926056	0.132009555	0.051506051	0.087958484
12495	36111	Northeast	0.194962306	0.04503625	0.149926056	0.054669795	0.023114244	0.070489999
12496	36039	Northeast	0.4123978	0.204540806	0.207856994	0.019809452	0.057530189	0.176211454
12498	36111	Northeast	0.281850097	0.138969968	0.115654058	0.143779214	0.055033914	0.139887834
12501	36027	Northeast	1.182986851	0.31081508	0.801488968	0.365778921	2.04519394	0.066108046
12502	36021	Northeast	0.122115032	0.122115032	0.596028608	0.467323407	0.909523967	0.092847325
12503	36021	Northeast	0.080906149	0.112183083	0.080906149	0.112183083	1.601730221	0.017121194
12504	36027	Northeast	0.48247269	0.140496672	0.389259112	0.052253015	1.265436826	0.128336667
12701	36105	Northeast	0.863145764	0.198516855	0.648927333	0.419671595	1.169957763	0.136133774
12719	36105	Northeast	0.13394053	0.13394053	0.225236964	0.112665578	0.275248512	0.135427952
12828	36115	Northeast	0.977032012	0.38450235	0.725506509	0.369757185	1.897488376	0.16086361
12831	36091	Northeast	0.826776804	0.375788443	0.402829915	0.346700606	1.242760628	0.090993967
12960	36031	Northeast	0.532059733	0.425703693	0.212712079	0.014942078	0.212712079	0.148367953
12961	36031	Northeast	0.532059733	0.425703693	0.212712079	0.008363316	0.212712079	0.148367953
13103	36075	Northeast	0.05232671	0.075437249	0.488839785	0.428659526	0.019656406	0.173996724
13104	36067	Northeast	0.758721846	0.558668775	0.207858464	0.160816774	0.708351527	0.078241058
13625	36089	Northeast	0.052460392	0.324356078	0.052460392	0.237757126	0.045456612	0.081117801
13626	36049	Northeast	0.028019571	0.056039142	0.527317971	0.498187687	1.753928641	0.072542619
13628	36045	Northeast	0.507945667	0.324867333	0.266259169	0.439918977	0.911422245	0.210639269
13630	36089	Northeast	0.273614972	0.061298699	0.141699792	0.212316273	0.212783101	0.070616482
13633	36089	Northeast	0.991760251	0.282259598	0.504580439	0.362426458	0.986082308	0.048775729
13634	36045	Northeast	0.593500298	0.320108189	0.269538944	0.019047619	0.039877047	0.196543191
13635	36089	Northeast	0.505246479	0.246378989	0.076467911	0.038233955	0.076467911	0.076467911
13636	36045	Northeast	0.583859175	0.367941019	0.251652142	0.320544164	0.090768812	0.198687219
13637	36045	Northeast	0.15845702	0.131268463	0.042587624	0.066841683	0.20562161	0.019047619
13638	36045	Northeast	0.498749627	0.279537798	0.212158663	0.468999307	0.563475936	0.210639269
13639	36089	Northeast	0.504436519	0.25221826	0.076467911	0.038233955	0.076467911	0.076467911
13640	36045	Northeast	0.953061711	0.953061711	0.019252782	0.714796283	0.476530855	0.095219958
13641	36045	Northeast	1.309822324	1.309822324	0.019252782	0.833716488	0.476530855	0.095219958
13642	36089	Northeast	0.63723259	0.273099681	0.182066454	0.091033227	0.182066454	0.182066454
13643	36045	Northeast	0.507945667	0.3402664	0.266259169	0.439918977	0.911422245	0.210639269
13694	36089	Northeast	1.281271971	0.40327287	0.73764302	0.463054504	1.873048442	0.139107057
13695	36089	Northeast	0.504436519	0.25221826	0.016814257	0.012115541	0.045819104	0.00997226
13696	36089	Northeast	0.442016003	0.277825079	0.282880756	0.238261802	1.107964435	0.072486214
13697	36089	Northeast	0.330007082	0.214830199	0.133856862	0.353357022	0.553101853	0.039001402
13730	36017	Northeast	0.185077105	0.13213624	0.079195375	0.275070705	0.077630175	0.130013651
13731	36025	Northeast	0.313006414	0.118847841	0.214680299	0.398672396	0.012243232	0.108219531
13732	36107	Northeast	0.915682864	0.535696349	0.288805069	0.607463639	0.914234437	0.253207416
13733	36017	Northeast	0.476979726	0.248897289	0.195956424	0.175141573	0.175141573	0.2467747
13734	36107	Northeast	1.564760591	0.472286588	1.15075481	0.800059495	2.427218539	0.179276967
13736	36107	Northeast	0.119402985	0.691054656	0.049067488	0.300981752	0.193243643	0.168145565
13739	36025	Northeast	0.351164696	0.351164696	0.117054899	0.358086986	0.250453685	0.033192397
13740	36025	Northeast	0.313006414	0.118847841	0.214680299	0.56233343	0.012243232	0.108219531
13743	36107	Northeast	0.179490248	0.179490248	0.116705951	0.059830083	0.059830083	0.075261426
13744	36007	Northeast	0.350410759	0.384740398	0.018895182	0.214000696	0.206793077	0.155214342
13746	36007	Northeast	0.225710313	0.197728744	0.009144697	0.170842134	0.009692176	0.094018284
13748	36007	Northeast	0.117200622	0.08968324	0.018344921	0.091636626	0.048616851	0.15215432
13750	36025	Northeast	0.601844547	0.174337517	0.247603576	0.174337517	0.482769402	0.079029518
13751	36025	Northeast	1.111605141	0.384621015	0.553377728	0.513442726	1.111605141	0.207851228
14011	36121	Northeast	0.107323387	0.064641241	0.413243028	0.064641241	0.905827201	0.070791448
14012	36063	Northeast	0.11148272	0.11148272	0.2660092	0.11148272	0.490239752	0.117312429
14013	36037	Northeast	0.27403031	0.220362087	0.403812218	0.329257295	0.053668223	0.031911159
10075	36061	Northeast	2.850343143	0.155789037	3.199785794	0.388325635	7.359053268	0.107009604
10103	36061	Northeast	2.200694711	0.173766968	2.40703338	0.313855908	5.636226649	0.110482195
10119	36061	Northeast	1.537723678	0.195422487	1.552497059	0.21516349	3.774839837	0.130058026
10128	36061	Northeast	2.478828089	0.129992379	2.803324266	0.344355642	6.405614058	0.079601736
10590	36119	Northeast	0.685789907	0.196506452	0.51787729	0.154007054	0.307798028	0.111541998
10591	36119	Northeast	1.264439785	0.146556882	1.162507605	0.304282683	2.741117252	0.130922388
10594	36119	Northeast	1.796768309	0.112066455	1.645222158	0.353039504	4.597331597	0.173658462
10595	36119	Northeast	1.715554794	0.229439682	1.591669151	0.407635349	3.673797762	0.169665921
10596	36119	Northeast	0.503269681	0.032620672	0.604312936	0.043430773	0.806531332	0.063535152
10597	36119	Northeast	0.279777723	0.177413196	0.438638303	0.05206048	0.486258796	0.066003501
10598	36119	Northeast	0.869620477	0.039800421	0.931119494	0.135591458	1.129929297	0.213050788
10601	36119	Northeast	1.554073214	0.186273075	1.490263216	0.369405385	3.3375747	0.150705394
10603	36119	Northeast	1.894771484	0.228618731	1.770969063	0.407970268	3.93533624	0.196893901
10604	36119	Northeast	1.33429608	0.143922544	1.304177873	0.354179982	3.104873101	0.130013783
10605	36119	Northeast	1.712294705	0.172106558	1.641252396	0.402329131	3.568583633	0.161767412
10606	36119	Northeast	1.430126606	0.138727149	1.39872855	0.352191856	3.175453282	0.127015732
11203	36047	Northeast	0.547359984	0.105359431	0.467871772	0.042363808	0.872478753	0.004554482
11204	36047	Northeast	1.057048557	0.137742127	0.943757868	0.070085651	1.476507438	0.054633698
11205	36047	Northeast	0.733609803	0.10857177	0.682830674	0.054816303	1.136898371	0.02218554
11206	36047	Northeast	0.375386853	0.07697109	0.364195068	0.034948012	0.500506003	0.009688341
11207	36047	Northeast	0.399268631	0.090503228	0.329620369	0.031732857	0.448574431	0.023685531
11208	36047	Northeast	0.345370174	0.10230214	0.285230734	0.021292805	0.370212768	0.025512051
11426	36081	Northeast	2.302111616	0.177093602	2.314123213	0.318252853	4.797263816	0.162761901
11762	36059	Northeast	0.488684209	0.166107896	0.342207836	0.058276001	0.706639751	0.190148874
11763	36103	Northeast	0.514942577	0.196331483	0.330656378	0.145311209	0.629802469	0.165710035
11764	36103	Northeast	1.055289787	0.288281242	0.868933963	0.329292604	2.190648622	0.160948923
11765	36059	Northeast	0.587689996	0.185217541	0.393586867	0.058405922	1.059939251	0.113961113
11766	36103	Northeast	1.11747647	0.299919826	0.91952247	0.318048967	2.32769312	0.162840808
11767	36103	Northeast	1.492924053	0.244636407	1.471758821	0.246781048	3.514069854	0.159002271
11768	36103	Northeast	0.764895791	0.124082775	0.703433472	0.118411366	1.152828632	0.124069834
12066	36057	Northeast	0.403857545	0.225787264	0.332510513	0.095905272	0.095905272	0.135812793
12067	36001	Northeast	0.252239552	0.140452439	0.103766405	0.068718144	0.262993497	0.041351449
12068	36057	Northeast	0.573432819	0.0515783	0.44823182	0.207991992	0.754429236	0.048108966
12069	36057	Northeast	1.086392785	0.326513037	0.826872441	0.43955506	1.538188705	0.108740749
12070	36035	Northeast	1.132567232	0.357296002	0.842263923	0.470338024	1.599754635	0.133562908
12071	36095	Northeast	0.097876089	0.097876089	0.10576279	0.195752178	0.030355594	0.097876089
12072	36057	Northeast	0.02239441	0.41793589	0.044788821	0.02239441	0.044788821	0.180432682
12074	36091	Northeast	0.11916182	0.103770338	0.015391482	0.103770338	0.061565929	0.024822159
12075	36021	Northeast	1.774126926	0.632716368	1.141410558	0.585861506	2.136358205	0.137753781
12076	36095	Northeast	0.128407895	0.114329715	0.087299938	0.259547646	0.002168257	0.115116768
12222	36001	Northeast	1.252069896	0.263323452	1.036909132	0.484259744	2.592383588	0.109839727
12302	36093	Northeast	1.247114239	0.401575326	0.757865486	0.410366984	1.245288654	0.073148676
12303	36001	Northeast	1.193099486	0.436720698	0.819448666	0.373674413	1.761592608	0.116120165
12304	36093	Northeast	1.026693428	0.438047706	0.643111538	0.378891763	1.440782594	0.091823332
12305	36093	Northeast	0.954984619	0.409568909	0.594749684	0.317697084	1.150730295	0.088031008
12306	36093	Northeast	0.660147393	0.30592985	0.301775491	0.27122632	0.875219615	0.064438998
12307	36093	Northeast	0.927330134	0.381914424	0.585830441	0.327513083	1.176293984	0.079079721
12308	36093	Northeast	0.93988498	0.398673901	0.593556477	0.331463313	1.210891751	0.097111594
12507	36027	Northeast	0.571870309	0.187452846	0.491011448	0.065866051	1.351973789	0.15917995
12720	36105	Northeast	0.055825378	0.055825378	0.367186704	0.055825378	0.597281707	0.060916179
12721	36105	Northeast	1.931911144	0.290325269	1.552349755	0.281874038	2.555964541	0.125088704
12722	36105	Northeast	0.053954894	0.316282968	0.043018154	0.063329678	1.784100596	0.104140184
12723	36105	Northeast	0.358138794	0.233590283	0.094637224	0.310414403	0.107739947	0.157977883
12724	36105	Northeast	0.225326724	0.173846586	0.225326724	0.278280846	0.407591348	0.132955694
12832	36115	Northeast	0.596667822	0.401412526	0.097627648	0.263974373	0.03021376	0.14454829
12833	36091	Northeast	0.936800344	0.473020548	0.38430263	0.388057009	1.188117256	0.117864305
12834	36115	Northeast	0.357490575	0.357490575	0.066979236	0.267916946	0.423333523	0.268720889
12835	36091	Northeast	0.160239291	0.160239291	0.206536907	0.053413097	0.475350199	0.019747609
12962	36019	Northeast	1.497015968	0.466698528	1.268664083	0.806783965	2.588766617	0.084729068
12964	36031	Northeast	0.759685996	0.506457331	0.506457331	0.004785186	0.506457331	0.253228665
13108	36067	Northeast	0.498697756	0.382927587	0.155592953	0.226947313	0.526091294	0.177908032
13110	36067	Northeast	0.059458924	0.039639283	0.040983662	0.039639283	0.040983662	0.050867287
13111	36011	Northeast	0.264242021	0.217570643	0.239139099	0.167069952	0.453672346	0.103198683
13112	36067	Northeast	0.244347775	0.237803077	0.020247833	0.767729103	2.232153517	0.045104113
13113	36011	Northeast	0.10585371	0.119556845	0.7238483	0.541410683	1.658408446	0.02769737
13361	36043	Northeast	0.511728561	0.189143181	0.264040134	0.189143181	0.2440427	0.023859727
13362	36065	Northeast	0.166804483	0.261672142	0.511359352	0.651003266	0.04736867	0.29189582
13363	36065	Northeast	0.437643864	0.184136256	0.230599624	0.12645266	0.511317911	0.082603893
13364	36053	Northeast	0.137854977	0.092928167	0.290803836	0.092928167	0.137854977	0.079599779
13365	36043	Northeast	0.4237794	0.208301702	0.243046413	0.302044459	0.153164272	0.023859727
13752	36025	Northeast	0.351164696	0.470012538	0.117054899	0.234109797	0.171405251	0.056619035
13753	36025	Northeast	0.351164696	0.351164696	0.117054899	0.358086986	0.223370573	0.126029077
14020	36037	Northeast	0.428467532	0.140509166	0.249714875	0.291141929	0.982201499	0.167887712
14024	36121	Northeast	0.326624809	0.19379835	0.19379835	0.121943784	0.060971892	0.185365589
14025	36029	Northeast	0.064759669	0.032975005	0.043812858	0.015752918	0.08195007	0.085047587
14026	36029	Northeast	1.185699314	0.332833358	0.923573644	0.56143941	2.334844047	0.16316373
14028	36063	Northeast	0.501410496	0.42286824	0.235626767	0.190024976	0.250955257	0.157084511
14030	36029	Northeast	0.182915676	0.121943784	0.121943784	0.194130314	0.060971892	0.031806616
10162	36061	Northeast	2.645761619	0.144427978	3.001295614	0.367729852	6.91578864	0.094834567
10165	36061	Northeast	2.40952744	0.204936483	2.608427342	0.360696461	6.15547718	0.102762065
10170	36061	Northeast	2.3918322	0.189748331	2.60395852	0.337092692	6.224056345	0.107932059
10173	36061	Northeast	2.450617384	0.196393427	2.663442795	0.347627419	6.360948387	0.115418807
10199	36061	Northeast	1.540816112	0.204505976	1.520697806	0.190935001	3.580869424	0.125949101
10607	36119	Northeast	1.86024855	0.221013225	1.741609224	0.407227268	3.902931816	0.210543078
10701	36119	Northeast	0.967530486	0.135553095	0.843937686	0.134550257	1.484704979	0.055827419
10703	36119	Northeast	0.660575226	0.125085581	0.524149251	0.089289895	0.990758868	0.044574526
10704	36119	Northeast	1.039761641	0.168982199	0.91624512	0.14667816	1.548408411	0.06101922
10705	36119	Northeast	0.958745091	0.151950089	0.832333142	0.131941347	1.429589203	0.045408914
10706	36119	Northeast	0.984136177	0.169882423	0.783045324	0.143998313	1.808431501	0.087861375
10707	36119	Northeast	1.205280059	0.157292243	1.08939387	0.274498312	1.948474957	0.125407277
10708	36119	Northeast	1.786266883	0.219764108	1.656041527	0.225540517	3.371636613	0.119316877
10709	36119	Northeast	1.309912534	0.160282102	1.217701076	0.315774041	2.235128218	0.109462814
10710	36119	Northeast	0.857390806	0.085065873	0.797178049	0.116348236	1.588469822	0.088341661
10801	36119	Northeast	1.024387091	0.118712912	0.958070172	0.095151621	1.649429811	0.077422505
10803	36119	Northeast	0.891140168	0.103066386	0.837575497	0.082039627	1.392166297	0.069423751
10804	36119	Northeast	1.014052658	0.129284846	0.881956565	0.151491822	1.76138326	0.074853179
11209	36047	Northeast	0.802902167	0.09662111	0.752442626	0.060014184	1.370488442	0.058841451
11210	36047	Northeast	0.835876184	0.152520929	0.68260358	0.058772695	1.14947635	0.040763191
11211	36047	Northeast	0.559156914	0.093269868	0.571062046	0.060051384	0.991536716	0.009026376
11212	36047	Northeast	0.498278281	0.103512554	0.423432231	0.043628011	0.835203087	0.006243968
11213	36047	Northeast	0.633399969	0.119664876	0.583849391	0.053080308	1.223327201	0.006578777
11214	36047	Northeast	1.071661916	0.180150319	0.898380227	0.076245355	1.239029398	0.07980856
11215	36047	Northeast	1.010938915	0.159453382	0.965550057	0.075696745	1.821004576	0.040492474
11427	36081	Northeast	1.844395687	0.157908405	1.814791161	0.173844616	3.62598703	0.109006052
11428	36081	Northeast	1.274069542	0.108250061	1.252025262	0.158268987	2.461951405	0.082002728
11429	36081	Northeast	1.038579747	0.111343118	1.011806609	0.146184157	1.752635306	0.076799167
11430	36081	Northeast	0.354956588	0.110309153	0.288985109	0.040324693	0.420602555	0.027391697
11432	36081	Northeast	1.074780058	0.143273542	1.043176783	0.097490197	1.930315223	0.055055844
11433	36081	Northeast	0.34828558	0.089107309	0.322192309	0.029426139	0.377541154	0.011368345
11434	36081	Northeast	0.316332007	0.088277043	0.283039631	0.039062515	0.382259882	0.020546409
11435	36081	Northeast	0.727635185	0.155711226	0.675827014	0.037797975	1.02147268	0.045573191
11436	36081	Northeast	0.353596209	0.096729244	0.321627128	0.02854621	0.382431968	0.025251244
11769	36103	Northeast	0.620050765	0.230441802	0.382689909	0.117784196	1.041581169	0.142712561
11771	36059	Northeast	0.969194311	0.261867952	0.767806899	0.122652198	1.795463326	0.199455537
11772	36103	Northeast	0.500192251	0.190826208	0.312334235	0.118317544	0.633395541	0.172313641
11776	36103	Northeast	1.463489717	0.299703685	1.439845979	0.383708757	3.947893025	0.173643388
11777	36103	Northeast	1.37882533	0.250285226	1.427150588	0.342782407	3.931528207	0.118617853
12077	36001	Northeast	1.183687449	0.287143087	0.938069274	0.383524699	2.499497836	0.065548572
12078	36035	Northeast	0.679175071	0.251891062	0.37656006	0.199120686	0.734377743	0.134590877
12083	36039	Northeast	0.154368513	0.226722177	0.072353665	0.132169329	0.132548352	0.148623671
12084	36001	Northeast	0.514912296	0.089496097	0.433606501	0.141752612	0.855421316	0.07891845
12309	36093	Northeast	1.060568115	0.430567156	0.673408856	0.360166736	1.435410455	0.078272067
12401	36111	Northeast	1.666570147	0.829520593	1.037378278	0.371333283	2.459146168	0.26914959
12404	36111	Northeast	0.428700937	0.339270995	0.050426101	0.231689459	0.203364436	0.194383908
12405	36039	Northeast	0.298871529	0.298871529	0.637586855	0.047165362	0.035218708	0.378767739
12406	36111	Northeast	0.39408867	0.049916093	0.39408867	0.591133005	0.063045234	0.25766555
12407	36039	Northeast	0.4123978	0.204540806	0.207856994	0.238249141	0.001688872	0.176211454
12409	36111	Northeast	0.19230312	0.076649063	0.115654058	0.069005969	0.055033914	0.126365366
12508	36027	Northeast	1.085362357	0.228979129	0.959079136	0.168257686	1.813450174	0.147104199
12836	36113	Northeast	0.312474241	0.263132135	0.049342105	0.002179175	0.006979991	0.007187017
12837	36115	Northeast	0.372743625	0.281277422	0.091466203	0.143839269	0.024711697	0.14454829
12838	36115	Northeast	0.039300452	0.013100151	0.026200301	0.026200301	0.013100151	0.14454829
12839	36115	Northeast	0.928515804	0.352808638	0.630425373	0.352934688	2.140512977	0.16086361
12841	36115	Northeast	0.031550481	0.031550481	0.016969058	0.031550481	0.009138116	0.007574275
12842	36041	Northeast	0.3948527	0.3948527	0.005924116	0.00475662	-9999	0.002735978
12843	36113	Northeast	0.192820343	0.521648409	0.082937626	0.003875806	0.02965755	0.038303694
12844	36115	Northeast	0.493216897	0.198771068	0.34664884	0.14367459	0.929267256	0.10586641
12965	36089	Northeast	0.402075228	0.131955374	0.267881974	0.244811369	0.624829474	0.11453798
12966	36033	Northeast	0.177457448	0.123254648	0.302473075	0.044718719	0.094336661	0.229914082
12967	36089	Northeast	0.285388128	0.036354383	0.125015627	0.160513644	0.285388128	0.135565316
12969	36033	Northeast	0.376892389	0.107985808	0.24730942	0.191559154	0.406773143	0.118161076
12970	36033	Northeast	0.962309543	0.080192462	0.561347233	0.571334229	1.764234162	0.037343292
12972	36019	Northeast	0.588905473	0.27216699	0.316738483	0.223499242	0.607376983	0.059825569
12973	36089	Northeast	0.083138511	0.158553988	0.023748985	0.158553988	0.06950821	0.002667378
12974	36031	Northeast	0.115580213	0.115580213	0.212712079	0.022171865	0.212712079	0.148367953
12975	36031	Northeast	0.206017538	0.152515853	0.053501685	0.32195083	0.022025947	0.084062663
13114	36075	Northeast	0.118095103	0.078082299	0.204694929	0.170965297	0.465823382	0.145573123
13115	36075	Northeast	0.943387767	0.412171631	0.477118041	0.382614777	1.065001429	0.188413018
13116	36067	Northeast	0.554316544	0.347822792	0.234420347	0.311029078	0.910858359	0.102065526
13117	36011	Northeast	0.101637012	0.042251141	0.042251141	0.042251141	0.042251141	0.217977257
13118	36011	Northeast	0.097380465	0.097380465	0.252722779	0.097380465	0.097380465	0.095500727
13120	36067	Northeast	0.31590381	0.080980266	0.224236192	0.147222885	1.111451292	0.038000957
13122	36053	Northeast	0.334333219	0.193993314	0.065006826	0.212404418	0.128986489	0.055306887
13123	36065	Northeast	0.278501189	0.137606508	0.070447341	0.067159167	0.587445222	0.070447341
13124	36017	Northeast	0.289407254	0.267844816	0.137217533	0.345182887	0.601876349	0.046657536
13367	36043	Northeast	0.680506698	0.582197197	0.432675666	0.086535133	1.471097265	0.106849022
13368	36049	Northeast	0.188040617	0.188040617	0.18172378	0.251536251	0.094020308	0.044876589
13646	36089	Northeast	1.000659079	0.50885983	0.368598616	0.475594253	0.987150087	0.087106649
13647	36089	Northeast	0.494476396	0.277825079	0.335341148	0.238261802	1.107964435	0.081117801
13648	36049	Northeast	0.626286257	0.308412669	0.17040996	0.202926419	0.380904178	0.105240946
13650	36045	Northeast	0.449228359	0.325716516	0.194991799	0.207935327	0.796275351	0.187927644
13651	36045	Northeast	0.390000434	0.134495128	0.251652142	0.289968503	0.824817655	0.156666144
13652	36089	Northeast	0.061298699	0.061298699	0.096685344	0.137687169	0.419978718	0.083629541
13654	36089	Northeast	0.945867216	0.258509314	0.634484217	0.141707299	1.212831622	0.207396783
13655	36033	Northeast	0.438981563	0.219490781	0.219490781	0.346814438	0.462679234	0.021027336
13656	36045	Northeast	0.356760614	0.356760614	0.191573212	0.118920205	0.685563301	0.095219958
13754	36007	Northeast	0.063638088	0.127276175	0.221743929	0.063638088	0.143280576	0.063999017
13755	36025	Northeast	0.342810502	0.335591512	0.030131052	0.223321197	0.171405251	0.056619035
13756	36025	Northeast	0.309459865	0.275110328	0.022395254	0.182886619	0.047806776	0.026879587
13757	36025	Northeast	0.038090885	0.041096453	0.038090885	0.041096453	0.038090885	0.079029518
13760	36007	Northeast	0.964648889	0.377718279	0.553155253	0.52020481	1.186641846	0.099100166
13774	36025	Northeast	0.278473963	0.133051265	0.010547022	0.130970674	0.02550517	0.026879587
13775	36025	Northeast	0.070992475	0.070992475	0.379068332	0.04820197	0.727734114	0.26574453
14031	36029	Northeast	0.706055467	0.234870622	0.515420038	0.320559086	1.330417986	0.118138056
14032	36029	Northeast	0.525236807	0.194691584	0.355901271	0.204659	0.838789762	0.077874701
14033	36029	Northeast	0.114921734	0.042574329	0.05697204	0.057595945	0.060389107	0.031806616
14034	36029	Northeast	0.29154958	0.1594642	0.13208538	0.0797321	0.0797321	0.114413379
14035	36029	Northeast	0.942856264	0.322290871	0.539152058	0.323972107	0.675026896	0.226411067
14036	36037	Northeast	0.269824996	0.190593094	0.025563679	0.329257295	0.104795581	0.105384886
10280	36061	Northeast	1.405842076	0.221453383	1.330619868	0.162252562	2.915013812	0.053256302
10282	36061	Northeast	1.03653216	0.202951383	0.905891713	0.135247128	1.775871882	0.050009432
10301	36085	Northeast	1.027621973	0.049715001	1.072276792	0.113923942	2.279561952	0.056156394
10302	36085	Northeast	0.707485095	0.093550195	0.678979062	0.079813275	1.097803316	0.096245872
10303	36085	Northeast	0.647391917	0.072805673	0.616949999	0.068515749	1.099034978	0.062677834
10805	36119	Northeast	0.380170661	0.061321795	0.342726357	0.042227395	0.60709584	0.01914004
10901	36087	Northeast	0.703684073	0.096833972	0.617054141	0.175072238	1.37239811	0.208293266
10910	36071	Northeast	0.063225142	0.020111503	0.043113639	0.268359634	0.068057386	0.074875762
10911	36071	Northeast	0.300178163	0.081109621	0.19426077	0.060582363	0.253038981	0.064933749
10913	36087	Northeast	0.736586562	0.119912859	0.633555514	0.141411847	1.069047649	0.212813992
10914	36071	Northeast	0.213727344	0.088284356	0.116457939	0.07686579	0.161044611	0.06760342
10915	36071	Northeast	1.729866862	0.300345911	1.459194623	0.32131399	2.169414828	0.164908639
10916	36071	Northeast	1.789882066	0.348186355	1.537273737	0.378977166	2.685155385	0.115315036
10917	36071	Northeast	0.225888378	0.074115889	0.137224283	0.045948307	0.218265502	0.118662023
10918	36071	Northeast	2.004972437	0.453748466	1.699580056	0.349357031	2.855547645	0.214781822
10919	36071	Northeast	2.360907805	0.348518937	1.929447856	0.412513768	3.46257556	0.186737978
10920	36087	Northeast	0.766178328	0.144405536	0.703140011	0.125297976	1.099449298	0.216138947
10921	36071	Northeast	0.798235058	0.307564054	0.615947362	0.117976572	1.257396005	0.217660412
10922	36071	Northeast	0.298147027	0.081109621	0.2024892	0.060582363	0.25174055	0.02608465
10923	36087	Northeast	0.591748163	0.111435797	0.525519924	0.063335335	0.672200334	0.210812896
10924	36071	Northeast	2.215070499	0.484974324	1.82899389	0.385463337	3.224867287	0.178455547
10925	36071	Northeast	0.191198894	0.082640667	0.142848923	0.015011634	0.262744641	0.067303364
10926	36071	Northeast	0.113630148	0.059567683	0.054062464	0.046411736	0.068057386	0.095044168
10927	36087	Northeast	0.541376246	0.093717387	0.460583743	0.041307339	0.703216172	0.197356941
10928	36071	Northeast	0.237641442	0.069008504	0.154084733	0.060582363	0.207375024	0.014548629
10930	36071	Northeast	0.322808639	0.072177534	0.281135251	0.043151639	0.301140202	0.116455802
10931	36087	Northeast	0.387185275	0.067684332	0.332196401	0.111771678	1.095093484	0.197071256
10932	36071	Northeast	0.641729185	0.069110357	0.424986924	0.025175064	0.916011298	0.074314323
11778	36103	Northeast	0.458735505	0.166036165	0.354577171	0.157441796	0.748175553	0.107655446
11779	36103	Northeast	0.921521894	0.2296671	0.705538125	0.181166212	1.307168624	0.222939078
11780	36103	Northeast	1.50364354	0.244098605	1.462228334	0.250253018	3.599464837	0.139048443
11782	36103	Northeast	0.502639524	0.198629911	0.301644134	0.096408235	0.693810673	0.150226382
11783	36059	Northeast	0.753585289	0.167199482	0.620123872	0.100442557	1.211678555	0.233819641
11784	36103	Northeast	1.460152917	0.297001322	1.423834515	0.323699411	3.312929432	0.18605391
11786	36103	Northeast	0.340962273	0.129485544	0.235363543	0.16112858	0.527991428	0.103800589
11787	36103	Northeast	0.65725405	0.139911565	0.54348714	0.143843483	1.089631077	0.143960581
11788	36103	Northeast	0.792550998	0.224615753	0.579656507	0.187426261	1.214338211	0.206559063
11789	36103	Northeast	0.512166028	0.178923406	0.392636499	0.22887488	1.168470017	0.094828255
11790	36103	Northeast	1.474316251	0.233291878	1.475201449	0.240852843	3.573194915	0.160756144
11791	36059	Northeast	0.837087255	0.184133124	0.711013271	0.076087556	1.480716514	0.286209249
11792	36103	Northeast	0.199739881	0.119314167	0.075365297	0.067577344	0.285833601	0.059900194
11793	36059	Northeast	0.911250197	0.189420551	0.777520615	0.115388675	1.445262074	0.239309938
11794	36103	Northeast	1.542336397	0.256103556	1.56396965	0.365382264	3.971645733	0.148072648
11795	36103	Northeast	0.745271372	0.279755518	0.486129815	0.11947564	1.293417351	0.137804237
12085	36001	Northeast	0.271913885	0.122622207	0.169769551	0.091904915	0.498566689	0.082900391
12086	36091	Northeast	1.039495795	0.406339309	0.725642902	0.501138805	1.397086337	0.112407394
12087	36039	Northeast	0.18044679	0.099817002	0.047357454	0.033272334	0.189429816	0.047357454
12089	36083	Northeast	1.967700176	1.012147939	0.895537133	0.724444836	2.365784359	0.171928131
12090	36083	Northeast	0.531678672	0.381087153	0.082946251	0.165892502	1.142700166	0.076221545
12092	36095	Northeast	0.789959344	0.741069129	0.251816166	0.565319352	0.072275224	0.422597966
12093	36095	Northeast	0.152689981	0.225911738	0.03054101	0.228356043	0.036651785	0.025953161
12410	36111	Northeast	0.241312741	0.03066559	0.241312741	0.248275862	0.025282054	0.145162094
12411	36111	Northeast	1.720802925	0.887456699	0.992898838	0.358552914	2.359498018	0.315304582
12412	36111	Northeast	0.342918106	0.521569297	0.342918106	0.26480934	0.02053093	0.126365366
12413	36039	Northeast	0.404800279	0.346410532	0.203097076	0.228738866	0.056295745	0.272097314
12512	36027	Northeast	1.130007142	0.282293127	0.933606554	0.180217275	1.999324541	0.110376566
12513	36021	Northeast	1.585881868	0.582892807	1.002989062	0.539241459	1.838977455	0.085278435
12514	36027	Northeast	0.760309452	0.095702938	0.46069864	0.139051154	0.012894408	0.043348216
12515	36111	Northeast	0.33868143	0.391972314	0.066681885	0.154592736	0.052849244	0.192249153
12516	36021	Northeast	0.122115032	0.122115032	0.957973391	0.279676731	2.078667628	0.168586376
12517	36021	Northeast	0.122115032	0.122115032	0.959989854	0.279676731	2.059982692	0.168586376
12518	36071	Northeast	0.823093985	0.136398897	0.689344413	0.226041695	1.135444109	0.108686335
12520	36071	Northeast	0.623285982	0.063528867	0.571391489	0.190882947	0.972355508	0.060449811
12725	36111	Northeast	0.068005039	0.022246941	0.023511157	0.014952631	0.141402243	0.038193971
12726	36105	Northeast	0.18037389	0.055825378	0.301956927	0.366239781	0.423799302	0.157977883
12729	36071	Northeast	0.095813412	0.26945851	0.084876672	0.35765053	0.125575555	0.041858518
12732	36105	Northeast	0.13394053	0.13394053	0.304662559	0.231595988	0.59987719	0.135427952
12733	36105	Northeast	0.553211088	0.175909822	0.304857903	0.0708988	0.823283662	0.127001353
12734	36105	Northeast	0.861094733	0.251485762	0.521181736	0.374123883	1.29687553	0.2555628
12736	36105	Northeast	0.233590283	0.233590283	0.094637224	0.182289995	0.038906266	0.157977883
12737	36105	Northeast	0.44240497	0.131966743	0.312305557	0.202144927	0.48361634	0.156648454
12738	36105	Northeast	0.419516188	0.140866302	0.376088037	0.25859378	0.530362155	0.075217595
12740	36111	Northeast	0.362134667	0.138841986	0.186086622	0.038490481	0.332962381	0.24281974
12741	36105	Northeast	0.233590283	0.233590283	0.094637224	0.310414403	0.102274222	0.157977883
12742	36105	Northeast	0.969083579	0.251485762	0.55783191	0.374123883	1.29687553	0.294717068
12743	36105	Northeast	0.13394053	0.13394053	0.24516643	0.202144927	0.377952972	0.135427952
12845	36113	Northeast	0.294196385	0.153970839	0.215404866	0.059604097	0.453856121	0.182473458
12846	36113	Northeast	0.160239291	0.160239291	0.468566554	0.053413097	1.351592334	0.130987202
12847	36041	Northeast	0.896426843	0.896426843	0.022175173	0.066592675	0.06950821	0.002667378
12849	36115	Northeast	0.688134025	0.401412526	0.189093851	0.263974373	0.03021376	0.14454829
12850	36091	Northeast	0.311686007	0.112758124	0.170227727	0.156746482	0.335036435	0.034119175
12851	36031	Northeast	0.148026316	0.521648409	0.049342105	0.007956774	0.082469508	0.002735978
12852	36031	Northeast	0.376499274	0.376499274	0.021117836	0.00475662	0.01519372	0.010332838
12853	36113	Northeast	0.165838134	0.521648409	0.005924116	0.007633634	0.065983228	0.002735978
12855	36031	Northeast	0.319068119	0.212712079	0.212712079	0.029021889	0.212712079	0.16867058
12856	36113	Northeast	0.165838134	0.521648409	0.005924116	0.007633634	0.065983228	0.002735978
12857	36031	Northeast	0.148026316	0.521648409	0.049342105	0.001396948	0.003499253	0.003518328
12859	36091	Northeast	0.625531362	0.297121514	0.297320457	0.26665417	0.885334783	0.031729941
12860	36113	Northeast	0.352443609	0.234962406	0.117481203	0.007956774	0.082469508	0.038303694
12861	36115	Northeast	0.391542678	0.391542678	0.09771987	0.031550481	0.09771987	0.008552161
12976	36033	Northeast	0.962309543	0.080192462	0.561347233	0.571334229	1.764234162	0.037343292
12977	36031	Northeast	2.075938272	0.966882367	0.945045864	0.797006194	2.731019013	0.088912599
12978	36019	Northeast	0.069089402	0.232807397	0.069089402	0.069089402	1.147877547	0.071943549
12979	36019	Northeast	0.416123408	0.416123408	0.175120661	0.309917355	0.123093403	0.103305785
12980	36033	Northeast	0.194395142	0.015268841	0.127038692	0.06741573	0.159484411	0.096563914
12981	36019	Northeast	0.069089402	0.210336689	0.069089402	0.069089402	1.12363932	0.047705322
12983	36033	Northeast	1.385807147	0.414777467	0.807019639	0.749159426	2.316940338	0.088912599
12985	36019	Northeast	0.107003371	0.053501685	0.053501685	0.350968379	1.179486466	0.084062663
12986	36033	Northeast	0.149373166	0.158553988	0.074686583	0.158553988	0.220397292	0.037343292
13126	36075	Northeast	0.823862082	0.349223123	0.445643787	0.351140523	0.883947215	0.188413018
13131	36075	Northeast	0.040012804	0.063123343	0.161393519	0.223843657	0.393200766	0.021041114
13402	36053	Northeast	0.717692046	0.870645207	0.144843569	0.74195365	1.278476688	0.23880687
13403	36065	Northeast	1.121566139	0.460790512	0.751316744	0.882750919	1.964595761	0.148876419
13404	36049	Northeast	0.605745933	0.432675666	0.432675666	0.086535133	1.471097265	0.106849022
13776	36077	Northeast	0.536323594	0.379653259	0.241465689	0.106997646	0.691331052	0.15030291
13777	36007	Northeast	0.212571839	0.300632744	0.02187753	0.131815964	0.97634713	0.109938434
13778	36017	Northeast	0.151457781	0.151457781	0.118852628	0.151457781	0.148126942	0.075728891
13780	36017	Northeast	0.757293621	0.493255382	0.53876371	0.551635906	1.427685944	0.357864072
13782	36025	Northeast	1.167380177	1.031344264	0.117054899	0.766194726	0.40810774	0.134807226
13783	36025	Northeast	0.278473963	0.133051265	0.018202994	0.302375925	0.171405251	0.083498622
13784	36023	Northeast	0.60133603	0.561830776	0.283791717	0.261090618	0.129444379	0.079897731
14037	36121	Northeast	0.308315738	0.173073279	0.087710952	0.220351724	0.022071645	0.129112803
14039	36121	Northeast	0.660232787	0.262373907	0.5529094	0.40979103	1.068138623	0.294146406
14040	36037	Northeast	0.395456572	0.264007399	0.035098803	0.353794444	0.071217625	0.135751003
14041	36009	Northeast	0.2391963	0.1594642	0.0797321	0.0797321	0.0797321	0.0797321
14042	36009	Northeast	0.182915676	0.121943784	0.121943784	0.194130314	0.060971892	0.074963945
14043	36029	Northeast	0.689103222	0.160367953	0.573856886	0.367828991	1.496229868	0.150804958
10304	36085	Northeast	1.354322133	0.100651566	1.36928098	0.146306891	2.742811694	0.100064868
10305	36085	Northeast	1.553784209	0.148071581	1.537512791	0.160320882	3.01354077	0.120516868
10306	36085	Northeast	1.090547606	0.079131929	1.056131434	0.099061214	2.00908417	0.129346503
10307	36085	Northeast	0.273570519	0.035952361	0.247094485	0.013874159	0.328525772	0.074791345
10308	36085	Northeast	0.491702309	0.07058295	0.438484121	0.050325559	0.514432731	0.113700804
10309	36085	Northeast	0.462629533	0.068455544	0.414256408	0.08068925	0.527768513	0.108903213
10310	36085	Northeast	0.586967348	0.067683086	0.592113243	0.072953663	1.04112312	0.05632052
10933	36071	Northeast	0.064154715	0.011553748	0.025819078	0.044953234	0.101699068	0.048418099
10940	36071	Northeast	2.069957187	0.301879017	1.69431457	0.271592532	2.869125152	0.097310351
10941	36071	Northeast	2.33311938	0.360072685	1.90289513	0.388624043	3.537617465	0.143666109
10950	36071	Northeast	0.172303684	0.07947477	0.093715728	0.05644696	0.200477984	0.123222154
10952	36087	Northeast	0.588728269	0.088808335	0.517715265	0.139124551	1.200438775	0.145456743
10953	36071	Northeast	0.596617622	0.092120081	0.516215022	0.217679763	0.735334682	0.090286948
10954	36087	Northeast	1.020078507	0.148848232	0.897395389	0.223455607	2.046161047	0.275933321
10956	36087	Northeast	0.728799826	0.139282399	0.635332922	0.111893835	1.033209904	0.215944307
10958	36071	Northeast	2.340756564	0.405314426	1.89956379	0.399016469	3.517978913	0.157140283
10960	36087	Northeast	0.787797512	0.13425098	0.697738377	0.152390732	1.220460847	0.200379682
11216	36047	Northeast	0.711111646	0.110254967	0.687412356	0.056542115	1.403634684	0.016950317
11501	36059	Northeast	1.987577585	0.111174263	1.991357885	0.321436966	4.337051101	0.161461599
11507	36059	Northeast	2.53488843	0.206234821	2.461819124	0.326106141	5.239325358	0.242979303
11509	36059	Northeast	0.772557238	0.186110262	0.5647639	0.061414733	0.941566415	0.058766351
11510	36059	Northeast	0.71928271	0.177697663	0.611054152	0.115754793	1.371539535	0.15901317
11514	36059	Northeast	2.178145718	0.148435491	2.172568607	0.325767873	4.536660823	0.189664501
11516	36059	Northeast	0.840895225	0.220372323	0.657908044	0.076810906	1.163855947	0.086560883
11518	36059	Northeast	0.858418075	0.221675748	0.681758595	0.117777303	1.558299679	0.128307441
11796	36103	Northeast	0.435109182	0.167860649	0.258266271	0.085200288	0.657043512	0.135325912
11797	36059	Northeast	1.105406057	0.190982621	1.018164235	0.118436962	2.012598942	0.292656487
11798	36103	Northeast	0.798882075	0.223545355	0.528719361	0.084445807	1.17973548	0.18054315
11801	36059	Northeast	0.837173552	0.138046504	0.750918067	0.078401966	1.495294133	0.225166775
11803	36059	Northeast	0.766062585	0.151263302	0.655437893	0.091026979	1.244682288	0.269446707
11804	36059	Northeast	0.686428742	0.131776279	0.583224286	0.085969186	1.167767585	0.261156877
11901	36103	Northeast	1.226671295	0.462111324	0.913274424	0.335579049	1.836104328	0.137854332
11930	36103	Northeast	0.282290947	0.109197953	0.116413291	0.010524005	0.221449791	0.109197953
12094	36083	Northeast	0.229482833	0.161837564	0.284867999	0.31703274	0.370092153	0.179582673
12095	36035	Northeast	0.653495367	0.221108097	0.361168578	0.168337721	0.754790786	0.134590877
12106	36021	Northeast	0.463565072	0.26968661	0.193878462	0.18683867	0.239805049	0.093240093
12108	36041	Northeast	0.020705593	0.020705593	0.010835057	0.028717531	0.004430006	0.005776094
12110	36001	Northeast	1.50845128	0.396441488	1.091120289	0.449504053	2.316153022	0.13699673
12115	36021	Northeast	0.506121033	0.205996143	0.333479177	0.014733616	0.65480118	0.078535878
12116	36077	Northeast	0.038090885	0.557484888	0.038090885	2.326339674	0.038090885	0.205155509
12521	36021	Northeast	0.122115032	0.122115032	0.679063198	0.279676731	1.187300104	0.168586376
12522	36027	Northeast	0.434856183	0.31081508	0.14062595	0.2221603	0.055087313	0.105204136
12745	36105	Northeast	0.583465518	0.233590283	0.225326724	0.310414403	0.107739947	0.157977883
12746	36071	Northeast	0.41394822	0.132575968	0.330445978	0.212425997	0.61190745	0.08728003
12747	36105	Northeast	0.935009571	0.265371084	0.50987258	0.318298505	1.250076126	0.194646621
12748	36105	Northeast	0.225326724	0.173846586	0.225326724	0.278280846	0.419617462	0.15854049
12749	36105	Northeast	0.393870965	0.055825378	0.303691951	0.228878881	0.493039741	0.128561448
12750	36105	Northeast	0.281152102	0.055825378	0.225326724	0.366239781	0.423799302	0.157977883
12862	36113	Northeast	0.352443609	0.756610815	0.117481203	0.007633634	0.065983228	0.038303694
12987	36031	Northeast	0.754606518	0.509885979	0.299178921	0.057971014	0.386625122	0.181422351
12989	36033	Northeast	0.61105655	0.174206536	0.367965797	0.090179457	0.973114942	0.037343292
12992	36019	Northeast	0.254822427	0.044510716	0.27433386	0.039005751	0.207236798	0.127451092
12993	36031	Northeast	0.759685996	0.506457331	0.506457331	0.027137275	0.506457331	0.253228665
12996	36031	Northeast	0.190475761	0.190475761	0.337554629	0.068504154	0.367975247	0.131482778
12997	36031	Northeast	0.4355384	0.2971739	0.086466842	0.095846386	0.173913043	0.181422351
12998	36031	Northeast	0.367611808	0.261255768	0.212712079	0.006093845	0.212712079	0.148367953
13020	36067	Northeast	0.209077926	0.185151619	0.672051678	0.16083085	0.163988193	0.140365729
13021	36011	Northeast	0.736097175	0.222739353	0.50134606	0.627892001	1.134269731	0.330986456
13024	36011	Northeast	0.683305368	0.169947546	0.50134606	0.610294732	1.134269731	0.313389187
13026	36011	Northeast	0.312940072	0.156470036	0.312940072	0.156470036	0.156470036	0.134260582
13027	36067	Northeast	0.186544686	0.183652328	0.016810839	0.040986726	0.053380589	0.09500947
13028	36075	Northeast	0.138947718	0.089478378	0.029587883	0.02820685	0.008255691	0.101153146
13029	36067	Northeast	0.415944714	0.314689999	0.206006865	0.348287106	0.711095155	0.13276435
13030	36053	Northeast	0.231014839	0.08598654	0.123207656	0.208838884	0.300070262	0.023427065
13031	36067	Northeast	0.394981928	0.30697085	0.130025669	0.189712631	0.219479884	0.069690649
13032	36053	Northeast	0.459302881	0.127802848	0.268785643	0.089087669	0.855781287	0.103283627
13132	36075	Northeast	0.204564945	0.213648039	0.010250838	0.043875706	0.048850731	0.106898491
13406	36043	Northeast	0.907324522	0.634367039	0.300526199	0.640435723	0.14037982	0.028111998
13407	36043	Northeast	0.47558572	0.180996345	0.32215809	0.354088553	0.153970913	0.056808873
13786	36025	Northeast	0.485937829	0.174337517	0.119266348	0.389669128	0.07010329	0.033192397
14047	36029	Northeast	0.282414041	0.176418053	0.10053466	0.108306499	0.161525961	0.136973995
10312	36085	Northeast	0.437712284	0.067651459	0.367228547	0.035698364	0.491373504	0.113460844
10314	36085	Northeast	0.867768862	0.114219019	0.783004465	0.091154887	1.04595892	0.111287286
10962	36087	Northeast	1.054787799	0.148384433	0.968041735	0.173580033	1.611578875	0.286421385
11217	36047	Northeast	0.916347183	0.145482966	0.88945207	0.072908241	1.476899463	0.029429552
11520	36059	Northeast	0.709027124	0.163724557	0.594620357	0.119114591	1.270634374	0.187686376
11530	36059	Northeast	1.499729531	0.109229544	1.48259467	0.227279293	3.285534436	0.117098685
11542	36059	Northeast	0.825954503	0.32328766	0.528571661	0.063544266	1.184752134	0.133772886
11931	36103	Northeast	1.13008791	0.397704272	0.848770465	0.298896175	1.769343554	0.134868939
11932	36103	Northeast	2.058349454	0.445284756	1.538060195	0.274800769	3.524261051	0.517892991
12117	36035	Northeast	0.762275541	0.492497758	0.244547557	0.145943311	0.637602561	0.113435363
12118	36091	Northeast	0.341873761	0.34962427	0.03822146	0.083932454	0.137564745	0.128385895
12120	36001	Northeast	0.154368513	0.226722177	0.072353665	0.115999747	0.087437935	0.148623671
12121	36083	Northeast	0.087793891	0.051322603	0.036471288	0.008258525	0.014909938	0.017810262
12122	36095	Northeast	0.206436041	0.152156065	0.108559952	0.268027402	0.072275224	0.152156065
12123	36083	Northeast	0.152030659	0.053189641	0.072325211	0.056496926	0.100333318	0.009692364
12124	36039	Northeast	0.251248263	0.170618475	0.047357454	0.033272334	0.189429816	0.047357454
12125	36021	Northeast	0.842364096	0.295899525	0.701943463	0.345582579	0.252972426	0.15628014
12414	36039	Northeast	0.333883323	0.203139911	0.130743411	0.228738866	0.056295745	0.123473644
12416	36111	Northeast	0.241312741	0.117974997	0.241312741	0.028982507	0.023114244	0.053073454
12417	36111	Northeast	1.494262262	0.751604695	1.003243214	0.371333283	2.438615238	0.210656336
12418	36039	Northeast	0.094330724	0.094330724	0.17260071	0.047165362	0.023644213	0.079082641
12419	36111	Northeast	0.906940602	0.651171925	0.356864631	0.174837997	0.573710098	0.300764011
12420	36111	Northeast	0.36725802	0.173233303	0.229746442	0.080402864	0.230566177	0.392802436
12421	36025	Northeast	0.39408867	0.019330502	0.39408867	0.721558374	0.011981429	0.25766555
12422	36039	Northeast	0.404100298	0.292276667	0.17260071	0.132444719	0.023644213	0.148623671
12423	36039	Northeast	0.16524768	0.16524768	0.19249084	0.047165362	0.103204736	0.148623671
12424	36039	Northeast	0.250290688	0.246389865	0.087299938	0.019809452	0.022282022	0.074008811
12427	36039	Northeast	0.076329986	0.072429163	0.148655556	0.061160209	0.029504701	0.142648816
12428	36111	Northeast	0.41768412	0.173233303	0.280172543	0.056513139	0.280992278	0.316605984
12429	36111	Northeast	0.798806151	0.284800615	0.650768041	0.154019564	1.563331321	0.106777079
12430	36039	Northeast	0.39408867	0.021621063	0.39408867	0.591133005	0.001651017	0.108219531
12431	36039	Northeast	0.16524768	0.237601344	0.072353665	0.047165362	0.805422651	0.272097314
12432	36111	Northeast	0.327946412	0.255355845	0.030430747	0.073940579	0.07911722	0.155864987
12433	36111	Northeast	0.310573766	0.147925712	0.135421982	0.122154854	0.292249009	0.139887834
12434	36025	Northeast	0.379832275	0.174337517	0.252817179	0.520094497	0.035516411	0.223336299
12435	36111	Northeast	0.43696872	0.242944003	0.229746442	0.056513139	0.300276878	0.316605984
12436	36039	Northeast	0.045749882	0.041849059	0.154993084	0.136248865	0.03003467	0.178376856
12523	36021	Northeast	0.199447081	0.164406083	0.669611533	0.529464907	0.038756686	0.040764747
12524	36027	Northeast	0.946044544	0.246465492	0.836804789	0.173967269	1.515995881	0.09119558
12525	36111	Northeast	0.119720238	0.170550261	0.008792059	0.054271244	0.789394613	0.131731473
12751	36105	Northeast	0.681079716	0.142691477	0.431591241	0.283167643	0.854810935	0.075217595
12752	36105	Northeast	0.18037389	0.055825378	0.260512472	0.366239781	0.359020593	0.157977883
12754	36105	Northeast	0.577862902	0.124504782	0.330267639	0.172724267	1.029200607	0.158583294
12758	36105	Northeast	0.161916759	0.052968907	0.055978945	0.123609394	0.279704935	0.090938026
12759	36105	Northeast	0.305478832	0.052968907	0.162890844	0.035130862	0.442064596	0.090938026
12863	36091	Northeast	0.649396876	0.318351064	0.324190796	0.324665304	0.976410559	0.100296953
12864	36041	Northeast	0.3948527	0.3948527	0.005924116	-9999	-9999	0.002735978
12865	36115	Northeast	0.664813619	0.215656675	0.169697564	0.27367569	0.100562672	0.173573055
12866	36091	Northeast	0.968750218	0.524515522	0.443208747	0.380836734	1.263205815	0.124618552
12870	36031	Northeast	0.312474241	0.263132135	0.049342105	0.001396948	0.018692973	0.014783877
12871	36091	Northeast	0.504085035	0.503185531	0.11237686	0.307355521	0.068334313	0.279358281
13033	36011	Northeast	0.130956632	0.10585371	0.46109727	0.363203718	0.896849182	0.165774785
13034	36011	Northeast	0.314797677	0.156880764	0.204183222	0.2259848	0.318601276	0.335340151
13035	36053	Northeast	0.474978687	0.258807257	0.142614355	0.014844945	0.162419139	0.133250417
13036	36075	Northeast	0.05232671	0.075437249	0.541348214	0.456234194	0.019656406	0.087317872
13037	36053	Northeast	0.306473095	0.175174279	0.090168765	0.045533616	0.075828374	0.094639878
13134	36053	Northeast	0.521487411	0.415031652	0.065006826	0.058085502	0.128986489	0.083771313
13135	36075	Northeast	0.419706615	0.301934194	0.113327361	0.092179339	0.256256885	0.104002864
13136	36017	Northeast	0.078816725	0.078816725	0.022941935	0.156154796	0.010603918	0.020267261
13408	36053	Northeast	0.405147764	0.397712858	0.065006826	0.058085502	0.239557033	0.168656046
13409	36053	Northeast	0.532792123	0.307489496	0.222261043	0.132328226	0.817067716	0.204765504
13410	36057	Northeast	0.289209716	0.289209716	0.07437156	0.227892273	0.07437156	0.071612718
13411	36077	Northeast	0.537601362	0.411101409	0.192426049	0.232248147	0.798650709	0.046657536
13413	36065	Northeast	1.208863924	0.493449358	0.760169848	0.829306026	1.7708234	0.187521936
13415	36077	Northeast	0.68609661	0.346444088	0.38482111	0.232248147	0.181488203	0.198104605
13416	36043	Northeast	0.674577702	0.543248289	0.202517792	0.394866732	0.271889021	0.062193278
13417	36065	Northeast	1.208863924	0.474131286	0.760169848	0.829306026	1.753162732	0.169861268
13418	36053	Northeast	0.128369705	0.128369705	0.305221764	0.394181011	1.174593893	0.070150824
13420	36043	Northeast	0.851803268	0.425901634	-9999	0.015370821	0.002820609	0.002483033
13421	36053	Northeast	0.585568831	0.306092927	0.222261043	0.074242724	0.888305013	0.200935609
13424	36065	Northeast	1.247272945	0.447598144	0.899831915	0.845134328	1.994306041	0.267999219
13658	36089	Northeast	0.047014575	0.047014575	0.465283959	0.141999652	0.053166038	0.150250384
13659	36045	Northeast	0.366358274	0.288775972	0.158602292	0.235902894	0.090768812	0.097042086
13660	36089	Northeast	0.979790127	0.428211871	0.57007106	0.405172896	1.535165512	0.124352084
13661	36045	Northeast	0.374167477	0.523834468	0.251652142	0.320544164	0.090768812	0.187927644
13787	36007	Northeast	0.079195375	0.079195375	0.079195375	0.604208576	0.931889958	0.230148354
13788	36025	Northeast	0.147489172	0.174337517	0.049163057	0.389669128	0.034483529	0.02915416
13790	36007	Northeast	1.65051226	0.549530429	1.080151025	1.031160766	2.262892383	0.146859632
13794	36007	Northeast	0.300235333	0.410173767	0.129672437	0.219479458	0.436371525	0.109938434
14048	36013	Northeast	0.51579386	0.124677608	0.454955826	0.215022531	1.057030014	0.091411915
14051	36029	Northeast	0.964844892	0.338780314	0.710759906	0.466454664	1.83023246	0.10152192
14052	36029	Northeast	0.23123184	0.071815728	0.126676555	0.115413078	0.130446599	0.073044224
14054	36037	Northeast	0.506021927	0.175381415	0.249714875	0.437289405	0.982201499	0.140766862
10451	36005	Northeast	0.785762118	0.122133086	0.848936367	0.160702785	1.414655671	0.004956613
10452	36005	Northeast	0.882539771	0.159820733	0.880651649	0.154484354	1.600714915	0.026665175
10453	36005	Northeast	0.909255971	0.147474614	0.907117224	0.183191407	1.725250208	0.016131332
10963	36071	Northeast	0.052033965	0.226789668	0.068270229	0.044953234	0.126861549	0.009895797
10964	36087	Northeast	0.677738047	0.085466214	0.635709956	0.138606993	1.036476643	0.10675188
10965	36087	Northeast	1.13616673	0.16802044	1.032272134	0.210819903	1.80013205	0.292730912
10968	36087	Northeast	0.605863456	0.102081638	0.515367097	0.135766697	0.995286395	0.181448355
10969	36071	Northeast	0.566539724	0.205940209	0.444892095	0.018487364	0.366285756	0.219462966
10970	36087	Northeast	0.486290533	0.09520461	0.400577137	0.053770387	0.41373751	0.163597332
10973	36071	Northeast	0.190946929	0.022842978	0.206428858	0.073604614	0.391302796	0.069690657
10974	36087	Northeast	0.280790275	0.028319315	0.253670703	0.081905062	0.902752148	0.114854057
10975	36071	Northeast	0.050590105	0.020111503	0.030478602	0.17879356	0.053242132	0.062240725
10976	36087	Northeast	0.709212042	0.106285226	0.660578915	0.136147436	1.09470222	0.199954598
10977	36087	Northeast	0.65124358	0.085768635	0.59186636	0.129730684	1.04402672	0.161706298
11218	36047	Northeast	1.191585085	0.168113205	1.07069656	0.076402103	1.974730309	0.045329206
11219	36047	Northeast	0.824261485	0.108850424	0.787609137	0.058787953	1.308036582	0.04246476
11220	36047	Northeast	0.793741786	0.107346092	0.740538703	0.066853929	1.311099049	0.055276734
11221	36047	Northeast	0.396794063	0.073426247	0.363671944	0.043345858	0.593922736	0.006849434
11222	36047	Northeast	1.170027628	0.10955856	1.210456942	0.131334875	2.569484338	0.056053906
11223	36047	Northeast	0.920128343	0.147522925	0.752721001	0.066018095	1.001390066	0.066783741
11224	36047	Northeast	0.746206005	0.135789352	0.604671764	0.049123608	0.780881864	0.06744951
11225	36047	Northeast	0.672796217	0.104056802	0.635171551	0.045070098	1.213127958	0.010151998
11226	36047	Northeast	1.002865679	0.134084227	0.909178507	0.067125754	1.735175593	0.026166829
11228	36047	Northeast	0.992945293	0.157955736	0.877425067	0.072959704	1.410597057	0.063344773
11229	36047	Northeast	0.819816502	0.142123332	0.658483195	0.060702078	0.837472602	0.053478315
11230	36047	Northeast	1.134039867	0.167097415	0.993986397	0.078812189	1.470899982	0.064472516
11231	36047	Northeast	0.908881697	0.142191106	0.854441648	0.075004096	1.621070233	0.032134005
11232	36047	Northeast	0.821135627	0.098182296	0.762797016	0.058084949	1.423975864	0.044185582
11233	36047	Northeast	0.562399651	0.114299318	0.502765433	0.050104219	0.959868977	0.009615039
11545	36059	Northeast	1.187729389	0.345712249	0.875163641	0.167629721	1.936237772	0.185102415
11547	36059	Northeast	1.760725458	0.37556848	1.43569324	0.206760303	3.093749477	0.135158234
11548	36059	Northeast	2.275970615	0.422540086	1.923785776	0.260620836	4.087412793	0.262143066
11549	36059	Northeast	0.962908082	0.120977191	0.911492974	0.13696714	1.866221011	0.166249807
11550	36059	Northeast	1.104090632	0.182384661	1.047108088	0.171366144	2.273422076	0.212610256
11933	36103	Northeast	1.178081735	0.384126748	0.903811846	0.322827536	1.696808668	0.135139583
14139	36029	Northeast	0.142982378	0.071815728	0.041709352	0.101363609	0.068471303	0.069061001
14141	36029	Northeast	0.651306684	0.162826671	0.407066678	0.244240007	0.595294796	0.146678967
14143	36037	Northeast	0.682727143	0.234369083	0.373393064	0.291141929	0.982201499	0.167887712
14145	36121	Northeast	0.453500963	0.235026514	0.30213951	0.254243418	0.022071645	0.106182174
14150	36029	Northeast	0.639436279	0.233306684	0.463317756	0.278199593	0.979883864	0.121596761
14167	36121	Northeast	0.445028276	0.207687861	0.315697763	0.273099528	0.510355112	0.166471345
14168	36009	Northeast	0.376983156	0.202180988	0.174802168	0.165849909	0.347399327	0.114413379
14169	36029	Northeast	0.150948823	0.071815728	0.057889873	0.105383435	0.072702155	0.041237608
14441	36123	Northeast	0.495329582	0.244128515	0.250397368	0.391474676	0.241970067	0.211407579
14445	36055	Northeast	1.437698377	0.321044468	1.375569527	0.600140463	1.875070272	0.092339566
14450	36055	Northeast	0.299847782	0.094905899	0.260319487	0.051611123	0.337917901	0.045964227
14454	36051	Northeast	0.3761	0.32999793	0.068645958	0.16400666	0.112981305	0.173116677
14456	36069	Northeast	1.05895841	0.129176374	0.869778148	0.661651707	1.69985471	0.232170985
14462	36051	Northeast	0.094446281	0.048344211	0.155226969	0.266474092	0.411855134	0.048344211
14464	36055	Northeast	0.468323547	0.298775297	0.16388714	0.060875451	0.258952353	0.049828681
14466	36069	Northeast	0.263040709	0.263040709	0.237463165	0.09318796	0.528340762	0.05551461
14170	36029	Northeast	0.472237154	0.209276447	0.2397096	0.152255144	0.443319315	0.103753934
14171	36009	Northeast	0.86865074	0.380170727	0.407066678	0.244240007	0.488480013	0.146678967
14172	36063	Northeast	0.406175907	0.296057031	0.235626767	0.117321486	0.235626767	0.157084511
14173	36009	Northeast	0.182915676	0.121943784	0.121943784	0.194130314	0.060971892	0.031806616
14467	36055	Northeast	1.232475998	0.123213985	1.28811304	0.765385734	2.970325437	0.035116528
14468	36055	Northeast	0.122412173	0.100836697	0.034410964	0.047995381	0.009711497	0.026062651
14728	36013	Northeast	0.635913189	0.574180984	0.061732206	0.194492183	0.288446994	0.075987842
14729	36009	Northeast	0.217344056	0.217344056	0.218695277	0.120776216	0.273887451	0.061605166
14731	36009	Northeast	0.217344056	0.217344056	0.234494254	0.043322413	0.289686428	0.100087849
14732	36013	Northeast	0.126310471	0.163277231	0.212194974	0.146076442	0.400692878	0.07688524
14733	36013	Northeast	0.527728125	0.204118174	0.278907872	0.063415562	0.063415562	0.038840985
14735	36003	Northeast	0.232531101	0.232531101	0.162226716	0.126358352	0.025608195	0.078197729
14736	36013	Northeast	0.112264945	0.112264945	0.357853657	0.211492348	1.078614	0.056132473
14737	36009	Northeast	0.81577036	0.524856395	0.40358822	0.659084895	0.594929119	0.014721346
14738	36013	Northeast	0.662703832	0.100409671	0.461884489	0.340510334	0.820632159	0.099449316
14739	36003	Northeast	0.380726468	0.585302491	0.286591102	0.188270733	0.845583089	0.051170187
14740	36013	Northeast	0.444037921	0.163277231	0.212194974	0.019765971	0.434720952	0.07688524
14741	36009	Northeast	0.687595031	0.398985855	0.454778424	0.228235251	0.813022299	0.068906724
14816	36015	Northeast	0.581313272	0.14632721	0.4678015	0.2461271	0.581566497	0.046396128
14817	36109	Northeast	0.748755386	0.545102354	0.257950433	0.164926805	0.731496358	0.097879554
14818	36097	Northeast	1.119582876	0.687262289	0.359002954	0.250689396	0.521869789	0.348753894
14819	36101	Northeast	0.554500732	0.299361676	0.231167821	0.187526298	0.429762515	0.154895804
14820	36101	Northeast	0.57583355	0.220965944	0.295526937	0.271761045	0.438931932	0.146232701
14174	36063	Northeast	0.211506755	0.084317645	0.145426636	0.093436408	0.314567064	0.088628235
14201	36029	Northeast	1.105224328	0.228168849	0.952929223	0.8153608	2.435457646	0.065609508
14202	36029	Northeast	1.2838492	0.31411181	1.078185497	0.870065539	2.642026607	0.074534842
14203	36029	Northeast	1.277367617	0.27845865	1.092337538	0.909847982	2.931778766	0.071221563
14204	36029	Northeast	1.184813686	0.255754833	1.027806755	0.841870786	2.589364303	0.066951362
14206	36029	Northeast	1.463717528	0.394509868	1.18300006	0.968595049	3.082562526	0.126812017
14207	36029	Northeast	0.802449406	0.197003991	0.573447923	0.553924353	1.527593144	0.062901222
14208	36029	Northeast	0.954726912	0.195785469	0.851084834	0.751811011	2.356593778	0.052605636
14209	36029	Northeast	1.011136735	0.214187566	0.892123184	0.77511045	2.44521546	0.064543512
14210	36029	Northeast	1.045794696	0.225535917	0.912827689	0.806110528	2.566297652	0.073799489
14211	36029	Northeast	1.148051954	0.221379894	1.01551151	0.888686535	2.74665103	0.070803158
14212	36029	Northeast	1.117977598	0.215295117	1.006785645	0.852693636	2.618051075	0.09721138
14742	36013	Northeast	0.795939235	0.253771874	0.505226129	0.422200723	0.890615101	0.183060096
14743	36009	Northeast	1.029490502	0.210304942	0.689999369	0.608880618	0.981423063	0.035050824
14744	36003	Northeast	0.232531101	0.232531101	0.162226716	0.126358352	0.025608195	0.078197729
14747	36013	Northeast	0.146143842	0.146143842	0.278907872	0.082614948	0.084062215	0.100780945
14748	36009	Northeast	0.128215263	0.091625435	0.036589828	0.184912837	1.473442516	0.091625435
14750	36013	Northeast	0.77486886	0.232701499	0.505226129	0.442944363	0.971634322	0.123774648
14752	36013	Northeast	0.244493468	0.07919723	0.192756695	0.054920914	0.787405122	0.027993953
14821	36101	Northeast	0.565966647	0.141181636	0.340572071	0.309607517	0.427265218	0.056968696
14822	36003	Northeast	0.264445897	0.221336875	0.274488573	0.221336875	0.517308273	0.178078156
14823	36101	Northeast	0.515174223	0.327838142	0.187336081	0.140502061	0.515174223	0.187336081
14059	36029	Northeast	0.558394083	0.22598824	0.334999559	0.25162063	0.447574263	0.151005749
14060	36003	Northeast	0.182915676	0.121943784	0.121943784	0.121943784	0.060971892	0.007229476
14061	36029	Northeast	0.656823128	0.166936532	0.489886596	0.050436274	0.298722163	0.179490269
14062	36013	Northeast	0.476851251	0.070710741	0.40614051	0.086117809	0.213583938	0.073901312
14063	36013	Northeast	0.566997137	0.175880885	0.454955826	0.215022531	1.057030014	0.091411915
14065	36009	Northeast	0.182915676	0.121943784	0.121943784	0.121943784	0.060971892	0.013358779
14213	36029	Northeast	0.932532199	0.19439024	0.813030655	0.734651551	2.277211557	0.044758003
14214	36029	Northeast	1.344465877	0.320923974	1.127997742	0.901545423	2.941590344	0.090939979
14215	36029	Northeast	1.722119542	0.392460474	1.520511464	1.115081749	3.729225845	0.172256445
14216	36029	Northeast	1.104837723	0.240329325	0.934740318	0.732729453	2.523831766	0.076710746
14217	36029	Northeast	0.821528645	0.221732665	0.626968147	0.384319241	1.378157494	0.101289619
14469	36069	Northeast	1.059573694	0.439139044	0.475154462	0.539222151	1.035033179	0.106337348
14470	36073	Northeast	0.507288079	0.343546135	0.21724752	0.067796882	0.358243415	0.154223871
14471	36069	Northeast	0.09318796	0.09318796	0.233929763	0.09318796	0.50738937	0.123672797
14472	36055	Northeast	0.483258115	0.46329702	0.036923023	0.06211341	0.025131149	0.034730229
14475	36069	Northeast	0.584945873	0.469185237	0.102740606	0.06211341	0.039589103	0.034730229
14476	36073	Northeast	0.107418566	0.086625087	0.020793479	0.04863275	0.154975231	0.070164931
14477	36073	Northeast	0.113745202	0.127418103	0.067913131	0.159475226	0.333752778	0.070164931
14478	36123	Northeast	0.495329582	0.244128515	0.201721356	0.391474676	0.193294054	0.093465041
14479	36073	Northeast	0.299304175	0.136543521	0.214904614	0.187486536	0.436406057	0.117230678
14480	36051	Northeast	0.527338231	0.382191937	0.167690182	0.254603281	0.112981305	0.150875312
14481	36051	Northeast	0.866436481	0.485400839	0.068645958	0.437056628	0.08200333	0.143704913
14482	36037	Northeast	0.371599277	0.162424916	0.231491026	0.025334414	1.111125753	0.258860439
14485	36051	Northeast	0.679577515	0.580533292	0.099044223	0.090596621	0.044881926	0.05551461
14486	36051	Northeast	0.143750449	0.071875225	0.107812837	0.488323634	0.884063805	0.277726529
14487	36051	Northeast	0.238498708	0.238498708	0.068645958	0.068645958	0.065300954	0.05551461
14489	36117	Northeast	0.141534421	0.098551355	1.011517788	0.09824278	0.070169437	0.069920693
14502	36117	Northeast	0.255364727	0.093488334	0.150683307	0.022043306	0.077465102	0.0284795
14753	36009	Northeast	0.803342202	0.250400892	0.555448118	0.352128396	1.509013526	0.098138733
14754	36003	Northeast	0.474270809	0.237135404	0.237135404	0.778829933	1.095873264	0.115921114
14755	36009	Northeast	0.28904196	0.232223778	0.113636364	0.143627321	0.120233744	0.091625435
14824	36097	Northeast	1.416681314	0.605279687	0.811557109	0.563169805	1.60692834	0.239106391
14825	36015	Northeast	3.297201318	0.72185516	2.729200076	1.475588313	5.643134203	0.212914527
14826	36101	Northeast	0.569037491	0.525928468	0.315964914	0.301687058	0.706925803	0.279104603
14827	36101	Northeast	1.104002257	0.427589529	0.592199788	0.529781769	1.450494858	0.151329089
14830	36101	Northeast	1.16433345	0.362505807	0.717614702	0.567676121	1.540714203	0.168315382
14066	36121	Northeast	0.143709133	0.071854566	0.071854566	0.431991864	0.474226416	0.201739219
14218	36029	Northeast	0.681575244	0.303327011	0.413535561	0.343624682	0.925971975	0.120142834
14504	36069	Northeast	1.33207518	0.293907247	0.928251924	0.297230692	1.262856474	0.04129783
14505	36117	Northeast	0.25132957	0.134020324	0.099934863	0.157483357	0.1014413	0.054754018
14506	36055	Northeast	0.738752084	0.474291256	0.347851262	0.028318626	0.180539553	0.029679179
14756	36013	Northeast	0.233997641	0.233997641	0.238122501	0.071027772	0.142055544	0.075987842
14836	36051	Northeast	0.591424733	0.298307964	0.114976011	0.097408923	0.322896908	0.186185068
14837	36123	Northeast	0.406890004	0.271260003	0.336521098	0.350281874	0.461514741	0.146476635
14838	36015	Northeast	0.097895252	0.058737151	0.01957905	0.034428183	0.067093841	0.127730981
14839	36101	Northeast	0.11895557	0.11895557	0.078681154	0.059477785	0.617997695	0.207875938
14840	36101	Northeast	0.447627574	0.255787185	0.191840389	0.191840389	0.383680778	0.095884938
14067	36063	Northeast	0.461790215	0.154389989	0.292365497	0.071805551	0.731949426	0.122230797
14507	36123	Northeast	0.75902101	1.064924956	0.38718632	0.452333044	0.042628871	0.150082545
14510	36051	Northeast	0.524740554	0.143704913	0.379183899	0.192769625	0.047680351	0.143704913
14511	36055	Northeast	0.273029268	0.171935822	0.122819402	0.703202801	0.007503283	0.192857027
14512	36069	Northeast	0.300165091	0.300165091	0.241136789	0.29830567	0.564986584	0.150082545
14513	36117	Northeast	1.237006807	0.28586395	0.899880021	0.58105806	1.339456149	0.069920693
14514	36055	Northeast	0.254931524	0.138707698	0.133564844	0.029872633	0.151364887	0.021946366
14516	36117	Northeast	0.298926257	0.059787158	0.239139099	0.059787158	0.059368321	0.093597903
14517	36051	Northeast	0.802078943	0.494546523	0.143807313	0.097408923	0.398844384	0.186185068
14519	36117	Northeast	0.237728584	0.105380543	0.130531347	0.076826966	0.065538813	0.086944766
14521	36099	Northeast	0.943395553	0.090285302	0.40805253	0.115233925	0.705488061	0.210064496
14522	36117	Northeast	0.729341147	0.181856934	0.43019508	0.344517261	0.551602513	0.069920693
14525	36037	Northeast	0.288654378	0.059822061	0.21521137	0.106840649	0.277207961	0.091533181
14526	36055	Northeast	0.604571757	0.221924478	0.427738147	0.126077317	0.442078002	0.093475686
14527	36123	Northeast	0.495329582	0.244128515	0.201721356	0.391474676	0.193294054	0.097511814
14529	36101	Northeast	0.770935331	0.525928468	0.20189784	0.05047446	0.867626156	0.05047446
14530	36121	Northeast	0.87813532	0.5426372	0.533230786	0.536693522	1.068138623	0.131821777
14757	36013	Northeast	0.635913189	0.574180984	0.061732206	0.194492183	0.288446994	0.075987842
14760	36009	Northeast	1.214525173	0.584178648	0.969169407	0.532771996	1.878949198	0.072438194
14767	36013	Northeast	0.561547641	0.335833755	0.212194974	0.353134413	0.665663295	0.276120659
14068	36029	Northeast	1.278016124	0.410262075	0.951857052	0.584980791	2.307494647	0.175987729
14069	36029	Northeast	0.651306684	0.162826671	0.407066678	0.244240007	0.488480013	0.178485582
14070	36009	Northeast	0.29154958	0.1594642	0.13208538	0.0797321	0.0797321	0.114413379
14219	36029	Northeast	0.833201312	0.354638779	0.510574023	0.446776857	1.100263488	0.143677355
14220	36029	Northeast	0.956883702	0.240494317	0.81087901	0.706568898	1.962408209	0.077860111
14221	36029	Northeast	1.194171046	0.381242723	0.896410591	0.550467575	2.258845971	0.177479221
14222	36029	Northeast	0.82990835	0.1537638	0.765603605	0.692473112	2.075886722	0.035046079
14223	36029	Northeast	0.906580667	0.295659632	0.691284597	0.419174679	1.553189253	0.116540826
14532	36069	Northeast	1.841102801	0.228218962	1.362117087	0.78414517	2.616477204	0.252308236
14533	36051	Northeast	0.737136962	0.284226096	0.176458795	0.16400666	0.08200333	0.143704913
14534	36055	Northeast	0.827978104	0.242937522	0.70616791	0.243597895	1.127514219	0.077663332
14536	36121	Northeast	0.376240234	0.304385667	0.071854566	0.097408923	0.448618222	0.186185068
14537	36069	Northeast	1.521076157	0.280899523	1.100671042	0.58105806	1.645941376	0.069920693
14539	36051	Northeast	0.593386513	0.212350871	0.068645958	0.16400666	0.08200333	0.143704913
14541	36099	Northeast	0.956580593	0.090285302	0.441681495	0.115233925	0.777396255	0.240494868
14841	36097	Northeast	0.098068059	0.555128978	0.098068059	0.245111391	0.264897109	0.146476635
14842	36123	Northeast	0.767738683	0.515388518	0.600811032	0.189753321	0.058813151	0.243988449
14072	36029	Northeast	0.689051793	0.274993307	0.445591727	0.293255952	0.81862432	0.096584076
14075	36029	Northeast	0.614448658	0.270483356	0.336839461	0.225931696	0.773815076	0.120821473
14080	36029	Northeast	0.088020897	0.052408155	0.022510704	0.026204077	0.013102039	0.059252753
14081	36029	Northeast	0.501548447	0.042716788	0.458831659	0.136554083	0.267667227	0.117380397
14224	36029	Northeast	0.8654003	0.319362412	0.550261221	0.472889043	1.159487771	0.127804367
14225	36029	Northeast	1.75929561	0.397189762	1.475817304	1.048414579	3.740613106	0.175916761
14226	36029	Northeast	1.869600143	0.492304743	1.506991961	1.066050825	3.783938009	0.181020666
14227	36029	Northeast	0.401045996	0.111964439	0.314104159	0.214958679	0.617105627	0.094889545
14228	36029	Northeast	1.250548956	0.408941494	0.915779589	0.590962532	2.223167391	0.19050932
14261	36029	Northeast	1.228945262	0.408941494	0.902568677	0.575133874	2.214774609	0.172388448
14301	36063	Northeast	0.487812307	0.200487654	0.31653741	0.197535246	0.589208228	0.071340037
14302	36063	Northeast	0.487812307	0.200487654	0.31653741	0.19027714	0.581950122	0.130363204
14542	36117	Northeast	0.298926257	0.059787158	0.239139099	0.059787158	0.096032813	0.22573031
14543	36055	Northeast	1.691264481	0.574630044	1.277440835	0.820305638	2.864660677	0.061219373
14544	36123	Northeast	0.458855919	0.764759865	0.916574924	0.712843215	0.042628871	0.194244974
14769	36013	Northeast	0.802554753	0.574180984	0.255834227	0.249413097	0.345374764	0.093883537
14770	36003	Northeast	0.859110819	0.415694701	0.546184875	0.444323545	0.789158663	0.079472272
14772	36009	Northeast	0.323726996	0.140598343	0.113636364	0.189726033	0.120233744	0.115367923
14774	36003	Northeast	0.474270809	0.237135404	0.237135404	0.555065695	0.322513578	0.036448841
14775	36013	Northeast	0.655784887	0.594052681	0.061732206	0.123464411	0.131842218	0.056132473
14843	36101	Northeast	0.515174223	0.327838142	0.187336081	0.140502061	0.515174223	0.187336081
14845	36015	Northeast	1.128693823	0.201660672	0.960090074	0.500385466	1.421927754	0.06338242
14082	36121	Northeast	0.182915676	0.121943784	0.121943784	0.121943784	0.060971892	0.214023725
14085	36029	Northeast	0.380368401	0.235778031	0.127281262	0.10906117	0.241040226	0.163017541
14086	36029	Northeast	0.430769329	0.117680251	0.3186828	0.200024899	0.578009349	0.121538179
14091	36029	Northeast	0.317118489	0.1594642	0.157654288	0.0797321	0.0797321	0.127197833
14092	36063	Northeast	0.551260874	0.215587776	0.339900236	0.243963021	0.59767699	0.14660134
14303	36063	Northeast	0.494687427	0.200487654	0.31653741	0.197535246	0.611008101	0.071340037
14304	36063	Northeast	0.518020162	0.209348973	0.334167293	0.223342757	0.614503749	0.109038868
14305	36063	Northeast	0.517417375	0.230092723	0.31653741	0.241451789	0.589208228	0.170022434
14545	36051	Northeast	0.427299236	0.136190303	0.20189784	0.05047446	0.768802162	0.05047446
14777	36003	Northeast	0.232531101	0.232531101	0.171584652	0.126358352	0.025608195	0.026296117
14778	36009	Northeast	1.214525173	0.584178648	0.969169407	0.532771996	1.878949198	0.072438194
14779	36009	Northeast	0.205261799	0.148443617	0.113636364	0.184912837	0.056818182	0.091625435
14781	36013	Northeast	0.212927266	0.212927266	0.24635118	0.071027772	0.142055544	0.075987842
14782	36013	Northeast	0.685147003	0.240117487	0.403276421	0.019765971	0.903195331	0.147193138
14783	36009	Northeast	0.175405596	0.175405596	0.275289975	0.063415562	0.063415562	0.091625435
14411	36073	Northeast	0.152312693	0.136543521	0.067913131	0.029442073	0.766480399	0.117230678
14546	36055	Northeast	0.352243124	0.168904221	0.262940733	0.022431213	0.21588271	0.006958458
14548	36069	Northeast	1.919117554	0.427325968	1.2751406	0.644119367	2.170103779	0.04129783
14549	36121	Northeast	0.416759101	0.344904535	0.071854566	0.273049968	0.48305962	0.232362874
14550	36121	Northeast	0.87813532	0.5426372	0.533230786	0.536693522	1.068138623	0.131821777
14551	36117	Northeast	0.098428426	0.032809475	0.065618951	0.065618951	0.092177796	0.054754018
14555	36117	Northeast	0.428571559	0.121100778	0.307103593	0.213519176	0.059368321	0.062307807
14559	36055	Northeast	0.858771986	0.405649137	0.495446203	0.199041997	0.94342658	0.096112041
14560	36069	Northeast	0.296471983	0.296471983	0.155226969	0.146472308	0.098823994	0.167906142
14561	36069	Northeast	0.950583268	0.837213133	0.31059418	0.260513473	0.548771585	0.072453268
14564	36069	Northeast	0.347567739	0.103261511	0.292061718	0.025724673	0.120943186	0.020821836
14568	36117	Northeast	0.24499298	0.160147844	0.067554823	0.043945474	0.038086325	0.060194921
14569	36121	Northeast	0.595591546	0.197732665	0.5529094	0.345149789	1.068138623	0.223354958
14571	36073	Northeast	0.063986474	0.036866359	0.027120115	0.133335658	0.312253524	0.049236885
14572	36101	Northeast	0.770935331	0.525928468	0.20189784	0.05047446	0.867626156	0.05047446
14580	36055	Northeast	0.737172071	0.169961729	0.720588297	0.252340712	0.884758372	0.06761115
14585	36069	Northeast	0.524377833	0.524377833	0.583187615	0.134262469	0.793401297	0.026102845
14586	36055	Northeast	1.232475998	0.123213985	1.28811304	0.762327415	2.930567289	0.035116528
14588	36099	Northeast	0.997769178	0.090285302	0.462426154	0.115233925	0.777396255	0.240494868
14589	36117	Northeast	0.184330949	0.105566212	0.078764738	0.088851532	0.092177796	0.054754018
14590	36117	Northeast	0.239139099	0.099630107	0.239139099	0.068821927	0.054866036	0.093597903
14591	36121	Northeast	0.595591546	0.197732665	0.5529094	0.345149789	1.068138623	0.223354958
14784	36013	Northeast	0.193258821	0.193258821	0.544781214	0.071027772	0.142055544	0.075987842
14787	36013	Northeast	0.685575486	0.62384328	0.061732206	0.194492183	0.288446994	0.075987842
14788	36009	Northeast	1.140318733	0.584178648	0.894962967	0.532771996	1.841332586	0.072438194
14801	36101	Northeast	0.12914057	0.12914057	0.266906516	0.368772186	0.627390446	0.211383174
14846	36051	Northeast	0.143709133	0.071854566	0.071854566	0.097408923	0.433627201	0.186185068
14847	36099	Northeast	0.7618633	0.634473373	0.15567502	0.217675229	0.108837614	0.088666577
14850	36109	Northeast	0.832493956	0.325367396	0.614167699	0.500534976	1.490639893	0.106814562
14853	36109	Northeast	0.832493956	0.325367396	0.614167699	0.500534976	1.540186541	0.106814562
14854	36109	Northeast	1.260631488	0.803617045	0.257619828	0.415639813	0.955196535	0.026504999
14855	36101	Northeast	0.41304383	0.656177925	0.078681154	0.176461813	0.216373173	0.131810854
14856	36101	Northeast	0.769191227	0.349053367	0.363063493	0.305989125	0.554903881	0.228297472
14858	36101	Northeast	0.195382012	0.140893523	0.027244245	0.195382012	0.757372354	0.114810563
14859	36015	Northeast	1.548544843	0.394147559	0.03699593	0.03699593	0.106661499	0.033943179
14860	36099	Northeast	0.790207394	0.090285302	0.15078124	0.115233925	0.264897109	0.146476635
14861	36015	Northeast	0.236309181	0.037101163	0.223314574	0.111412119	0.347727939	0.012367054
14864	36015	Northeast	1.12352933	0.515062445	0.437054897	0.398158015	0.671838557	0.181495353
14865	36097	Northeast	1.119582876	0.687262289	0.359002954	0.250689396	0.561914639	0.348753894
14094	36063	Northeast	0.323720407	0.178322881	0.166498712	0.116538858	0.482038051	0.129599776
14592	36051	Northeast	0.239111151	0.167235926	0.107812837	0.095360702	0.047680351	0.095360702
14604	36055	Northeast	2.293416655	0.398522993	2.213771693	1.210309019	4.315758322	0.079021213
14605	36055	Northeast	2.177210755	0.347772867	2.146564597	1.208507714	4.206642492	0.057852491
14606	36055	Northeast	2.345296567	0.484700199	2.241664034	1.222311972	4.455721055	0.087633105
14607	36055	Northeast	2.225827973	0.363696124	2.196006959	1.207066284	4.312582112	0.077685891
14608	36055	Northeast	2.263232712	0.391218391	2.198196954	1.210309019	4.296007947	0.071568222
14802	36003	Northeast	0.339779242	0.339779242	0.159512563	0.059477785	0.18835939	0.220823672
14803	36003	Northeast	0.220823672	0.220823672	0.159512563	0.418497923	0.18835939	0.220823672
14804	36003	Northeast	0.735997895	0.548661814	0.187336081	0.140502061	0.515174223	0.408159753
14805	36097	Northeast	0.155147002	0.155147002	0.372351594	0.304487052	0.744326407	0.077573501
14806	36003	Northeast	0.774814045	0.412285043	0.078681154	0.422006787	0.507540603	0.220823672
14867	36109	Northeast	0.120890855	0.055299491	0.080582882	0.027649745	0.109382739	0.026506725
14869	36097	Northeast	1.021514817	0.687262289	0.260934894	0.250689396	0.521869789	0.348753894
14870	36101	Northeast	1.176155452	0.456450807	0.635491705	0.544212408	1.493786776	0.151329089
14871	36015	Northeast	0.845609855	0.197747505	0.722522213	0.456167592	1.236312715	0.067833749
14872	36015	Northeast	0.610740602	0.293234327	0.313220551	0.161899258	0.394646173	0.111602575
14873	36101	Northeast	0.974405797	0.820923105	0.237209636	0.292934796	0.355749211	0.158919607
14874	36101	Northeast	0.272278253	0.295253462	0.084722969	0.164419364	0.081183503	0.015018502
14877	36101	Northeast	0.228887943	0.206506322	0.039340577	0.155678555	0.148474167	0.039340577
14878	36097	Northeast	1.371325878	0.80337529	0.359002954	0.250689396	0.521869789	0.271180393
14879	36101	Northeast	0.228297472	0.338311753	0.171223104	0.114148736	0.171223104	0.228297472
14880	36003	Northeast	0.80105645	0.246071712	0.192455735	0.796443781	0.767889471	0.086782956
14098	36073	Northeast	0.258474203	0.11148272	0.146991483	0.269527183	0.293982965	0.049236885
14414	36051	Northeast	0.902721873	0.731802425	0.275503019	0.159242579	0.065300954	0.05551461
14415	36123	Northeast	0.377703281	0.126502214	0.250397368	0.391474676	0.183156916	0.156141007
14609	36055	Northeast	1.315817239	0.276170331	1.257731163	0.588868216	1.786543007	0.085917318
14610	36055	Northeast	2.369647557	0.456944036	2.305511411	1.192464882	4.290560139	0.125361089
14611	36055	Northeast	2.217661061	0.393571447	2.157959352	1.188929692	4.289441778	0.062434653
14612	36055	Northeast	0.536779718	0.216065748	0.354714547	0.220384347	0.625312156	0.046485392
14613	36055	Northeast	2.107686424	0.386541064	2.022049608	1.177047165	3.987133697	0.080910167
14614	36055	Northeast	2.312498945	0.404523053	2.226853923	1.210309019	4.338489495	0.092248376
14615	36055	Northeast	1.813238809	0.381061072	1.692433112	1.077053227	3.460454192	0.064652169
14881	36109	Northeast	0.417164132	0.452289753	0.04477211	0.164926805	0.159292452	0.094821768
14882	36109	Northeast	0.244347893	0.079269249	0.296808838	0.169380088	0.553068698	0.036570105
14883	36107	Northeast	0.348463481	0.242496839	0.133290722	0.251930537	0.480398418	0.043758807
14884	36003	Northeast	0.221336875	0.221336875	0.173986876	0.221336875	0.460588928	0.138737579
14885	36101	Northeast	0.142431617	0.464246866	0.00643741	0.117450947	0.044142692	0.092470277
14886	36109	Northeast	1.05858429	0.585042751	0.202353402	0.313002815	0.8160254	0.012658228
14889	36015	Northeast	2.05029165	0.713090172	1.369226714	0.817296255	2.67160591	0.261203479
14891	36097	Northeast	1.119582876	0.687262289	0.359002954	0.250689396	0.521869789	0.348753894
14892	36107	Northeast	3.297201318	0.72185516	2.729200076	1.451132157	5.606449969	0.24765605
14893	36101	Northeast	0.854517578	0.527047188	0.191840389	0.191840389	0.383680778	0.242361573
14101	36009	Northeast	0.489385167	0.234751731	0.269911667	0.07218653	0.299495645	0.074963945
14102	36029	Northeast	0.2542184	0.127940082	0.105035095	0.137359601	0.101620833	0.080884791
14103	36073	Northeast	0.443611261	0.095750505	0.270316321	0.187486536	0.484508419	0.029442073
14894	36015	Northeast	0.382829598	0.171275321	0.267823177	0.130579856	0.411404279	0.031534791
14895	36003	Northeast	0.727556285	0.365027282	0.180428279	0.855921567	0.767889471	0.086782956
14897	36003	Northeast	0.30557364	0.153311459	0.043807193	0.359487058	0.322513578	0.036448841
14898	36101	Northeast	0.181037065	0.479967149	0.011442583	0.126798026	0.076902871	0.092470277
14901	36015	Northeast	1.229050259	0.306973552	0.992450846	0.588472173	1.561888473	0.101862823
14105	36063	Northeast	0.338122508	0.015116244	0.290020146	0.158044463	0.575205882	0.192432447
14108	36063	Northeast	0.467973814	0.342738693	0.265859255	0.078542256	0.34165272	0.18955837
14111	36029	Northeast	0.077922188	0.284712038	0.077922188	0.255159013	0.631381998	0.047465733
14112	36029	Northeast	0.360622102	0.227879511	0.139309456	0.166110746	0.246375694	0.173580103
14416	36037	Northeast	0.331248311	0.201452457	0.158542967	0.019858212	0.106794345	0.027120851
14418	36123	Northeast	0.234346465	0.117626301	0.210351982	0.244992327	0.058813151	0.063034669
14616	36055	Northeast	0.870390621	0.228449747	0.804007957	0.349301648	1.259067129	0.056296657
14617	36055	Northeast	0.808248503	0.20564996	0.766823447	0.391582342	1.127914321	0.056406336
14903	36015	Northeast	1.128693823	0.201660672	0.978239553	0.583735075	1.545228216	0.099681378
14904	36015	Northeast	1.131155007	0.248236401	0.972871796	0.568893122	1.522730372	0.081504102
14905	36015	Northeast	0.91776305	0.226608783	0.76581413	0.499130937	1.320725818	0.098490394
14113	36121	Northeast	0.593835388	0.341057552	0.331135183	0.418098857	0.502984363	0.174690875
14420	36055	Northeast	0.387010362	0.213115405	0.175256573	0.038354809	0.363372119	0.036993193
14422	36037	Northeast	0.500586522	0.234654336	0.19096719	0.257957923	0.901590401	0.057792875
14423	36051	Northeast	0.2911272	0.120207752	0.20685706	0.049522112	0.198389152	0.089145184
14424	36069	Northeast	0.865166383	0.289549799	0.409556656	0.42499529	1.137502851	0.080234503
14425	36069	Northeast	0.511024795	0.211134015	0.280423882	0.103831287	0.216291349	0.028669873
14427	36121	Northeast	0.416759101	0.344904535	0.071854566	0.273049968	0.494252164	0.232362874
14618	36055	Northeast	2.326065613	0.457273868	2.274325913	1.18253949	4.247268678	0.112493201
14619	36055	Northeast	1.857234771	0.354770304	1.708664506	1.025522427	3.670057544	0.080596793
14620	36055	Northeast	1.537601768	0.259868945	1.494980329	0.938794462	3.277702778	0.042364178
14621	36055	Northeast	1.24092459	0.306632853	1.14702664	0.531898452	1.72068159	0.085184283
14622	36055	Northeast	1.243310191	0.243688742	1.20116423	0.547250445	1.674406106	0.076671846
14623	36055	Northeast	1.502627723	0.282991683	1.423646118	0.852568344	3.126023934	0.053375129
14624	36055	Northeast	1.455522485	0.232828754	1.383277411	0.88172654	3.115618286	0.035617646
14625	36055	Northeast	2.062974057	0.366683037	2.014611912	1.125672225	3.874380325	0.103708479
14626	36055	Northeast	0.48186583	0.170879358	0.34591429	0.156057448	0.586465325	0.043311882
14627	36055	Northeast	1.822451545	0.318892143	1.747025976	1.021961014	3.732466187	0.055277636
14701	36013	Northeast	0.725067513	0.182900152	0.505226129	0.462710334	0.971634322	0.183060096
14706	36009	Northeast	1.214525173	0.584178648	0.969169407	0.532771996	1.878949198	0.072438194
14707	36003	Northeast	1.082871523	0.483207116	0.237135404	0.796443781	0.767889471	0.086782956
14708	36003	Northeast	0.474270809	0.237135404	0.237135404	0.334506388	0.322513578	0.036448841
14709	36003	Northeast	0.192455735	0.261151804	0.192455735	0.273629815	0.120583379	0.129194784
14710	36013	Northeast	0.070871722	0.090998521	0.212194974	0.080763209	0.121272819	0.108800134
14711	36003	Northeast	0.424986836	0.232531101	0.192455735	0.126358352	0.322513578	0.14391613
14712	36013	Northeast	0.091942097	0.091942097	0.238122501	0.019765971	0.555868689	0.108800134
14714	36003	Northeast	0.35670597	0.168435237	0.094135367	0.525141207	0.789158663	0.030424042
14715	36003	Northeast	0.474270809	0.237135404	0.237135404	0.555065695	0.322513578	0.036448841
14716	36013	Northeast	0.720803748	0.462277709	0.255834227	0.238689863	0.50484191	0.030152269
14717	36003	Northeast	0.232531101	0.232531101	0.171584652	0.126358352	0.025608195	0.022606979
14718	36013	Northeast	0.244493468	0.07919723	0.192756695	0.074686885	0.02758849	0.027993953
14807	36101	Northeast	1.117708263	0.68536532	0.389233921	0.412313395	1.224224951	0.237810541
14808	36101	Northeast	0.689903256	0.689903256	0.156710796	0.108280685	0.098823994	0.150082545
14809	36101	Northeast	0.321563653	0.093266182	0.171223104	0.114148736	0.171223104	0.228297472
14810	36101	Northeast	0.675925045	0.255787185	0.363063493	0.305989125	0.554903881	0.228297472
14812	36097	Northeast	1.125255068	0.52623444	0.531057783	0.395795578	0.98836189	0.225719758
14813	36003	Northeast	0.192455735	0.414463263	0.192455735	0.633116873	0.401624521	0.129194784
14120	36063	Northeast	0.265152077	0.144774753	0.146258969	0.128668305	0.260047174	0.076221253
14125	36037	Northeast	0.112300265	0.086736586	0.025563679	0.109935413	0.300481924	0.137215688
14126	36063		0.501410496	0.42286824	0.235626767	0.190024976	0.250955257	0.157084511
14127	36029	Northeast	0.773331175	0.316627771	0.48745819	0.319420021	0.97234249	0.144418931
14129	36009	Northeast	0.376983156	0.202180988	0.174802168	0.0797321	0.293316039	0.114413379
14130	36121	Northeast	0.143709133	0.071854566	0.071854566	0.435160885	0.474226416	0.172006811
14131	36063	Northeast	0.13712713	0.060430263	0.045120245	0.053090705	0.61573794	0.014311475
14132	36063	Northeast	0.399753021	0.169139343	0.205889126	0.204038087	0.374954669	0.0470538
14134	36029	Northeast	0.83422236	0.284770455	0.529010461	0.43837032	0.656266688	0.178485582
14135	36013	Northeast	0.936657205	0.167394396	0.833102383	0.30114034	1.324697241	0.137319274
14136	36013	Northeast	0.420863345	0.042716788	0.378146557	0.086117809	0.267667227	0.045907359
14138	36009	Northeast	0.625590292	0.193973654	0.405378861	0.239651359	0.616494859	0.105727714
14428	36055	Northeast	0.212767005	0.117501555	0.053879933	0.002205641	0.030470627	0.013030915
14432	36069	Northeast	1.039449905	0.150216742	0.707618762	0.216064321	1.116142858	0.069920693
14433	36117	Northeast	0.092869069	0.098551355	0.564810417	0.09824278	0.038455622	0.235987724
14435	36051	Northeast	0.117647059	0.117647059	0.155226969	0.167271594	0.030977975	0.029411765
14437	36051	Northeast	0.381197166	0.136190303	0.20189784	0.05047446	0.768802162	0.05047446
14719	36009	Northeast	0.113636364	0.056818182	0.113636364	0.209031221	0.056818182	0.071970165
14720	36013	Northeast	0.725067513	0.182900152	0.505226129	0.442944363	0.971634322	0.183060096
14721	36003	Northeast	0.474270809	0.237135404	0.237135404	0.677634698	1.065420828	0.115921114
14722	36013	Northeast	0.212927266	0.212927266	0.238122501	0.071027772	0.142055544	0.075987842
14723	36013	Northeast	0.177513748	0.051203277	0.383390483	0.126310471	0.560292396	0.107474791
[truncated: 29,938 more rows]
